# Supplementary material for: 2-[3-(Pyridin-1-ium-2-yl)-1H-pyrazol-1-yl]-6-[3-(pyridin-2-yl)-1H-pyrazol-1-yl]pyridinium sulfate methanol monosolvate
Source: Acta Crystallogr Sect E Struct Rep Online. 2013 Apr 10;69(Pt 5):o689. doi: 10.1107/S1600536813008647 (PMC3647881; doi:10.1107/S1600536813008647)
Supplement: Supplementary file 1 [file e-69-0o689-sup1.cif]

##############################################################################
#                                                                            #
# This CIF contains the data in a paper accepted for publication in          #
# Acta Crystallographica Section E. It conforms to the requirements of       #
# Notes for Authors for Acta Crystallographica Section E, and has been       #
# peer reviewed under the auspices of the IUCr Commission on Journals.       #
#                                                                            #
# Full details of the Crystallographic Information File format               #
# are given in the paper "The Crystallographic Information File (CIF):       #
# a New Standard Archive File for Crystallography" by S. R. Hall, F. H.      #
# Allen and I. D. Brown [Acta Cryst. (1991), A47, 655-685].                  #
#                                                                            #
# The current version of the core CIF dictionary is obtainable from          #
# ftp://ftp.iucr.org/pub/cif_core.dic.                                       #
#                                                                            #
# Software is freely available for graphical display of the structure(s)     #
# in this CIF. For information consult the CIF software page                 #
# http://www.iucr.org/resources/cif/software.                                #
#                                                                            #
# This file may be used for bona fide research purposes within the           #
# scientific community so long as proper attribution is given to the journal # 
# article from which it was obtained.                                        #
#                                                                            #
##############################################################################
data_global
_audit_creation_method     'from SHELXL97 CIF and IUCr SHELXL97-template'
_journal_date_recd_electronic     2013-02-19
_journal_date_accepted     2013-03-29
_journal_name_full     'Acta Crystallographica, Section E'
_journal_year     2013
_journal_volume     69
_journal_issue      5
_journal_page_first     o689
_journal_page_last     o689
_journal_paper_category     QO
_journal_paper_doi     10.1107/S1600536813008647
_journal_coeditor_code     KJ2223
_publ_contact_author_name     'Prof. Shu, Mouhai'
_publ_contact_author_address
;
School of Chemistry and Chemical Engineering,
Shanghai Jiao Tong University
Shanghai 200240
People's Republic of China
;
_publ_contact_author_email     mhshu@sjtu.edu.cn
_publ_contact_author_fax     ++86-21-54741297
_publ_contact_author_phone     ++86-21-54747241
_publ_section_title
;\
2-[3-(Pyridin-1-ium-2-yl)-1<i>H</i>-pyrazol-1-yl]-6-[3-(pyridin-2-yl)-\
1<i>H</i>-pyrazol-1-yl]pyridinium sulfate methanol monosolvate
;
loop_
    _publ_author_name
    _publ_author_address
    'Huang, Linxia'
; School of Chemistry and Chemical Engineering,
  State Key Laboratory of Metal Matrix Composites,
  Shanghai Jiao Tong University
  Shanghai 200240
  People's Republic of China
;
    'Shu, Mouhai'
; School of Chemistry and Chemical Engineering,
  State Key Laboratory of Metal Matrix Composites,
  Shanghai Jiao Tong University
  Shanghai 200240
  People's Republic of China
;
data_I
_audit_creation_method     SHELXL-97
_chemical_name_systematic
;\
2-[3-(Pyridin-1-ium-2-yl)-1<i>H</i>-pyrazol-1-yl]-6-[3-(pyridin-2-yl)-\
1<i>H</i>-pyrazol-1-yl]pyridinium sulfate methanol monosolvate
;
_chemical_name_common     ?
_chemical_formula_moiety     'C21 H17 N7 2+, O4 S 2-, C H4 O'
_chemical_formula_sum     'C22 H21 N7 O5 S'
_chemical_formula_iupac     'C21 H17 N7 2+, S O4 2-, C H4 O'
_chemical_formula_weight     495.52
_chemical_melting_point     ?
_symmetry_cell_setting     triclinic
_symmetry_space_group_name_H-M     'P -1'
_symmetry_space_group_name_Hall     '-P 1'
loop_
    _symmetry_equiv_pos_as_xyz
    'x, y, z'
    '-x, -y, -z'
_cell_length_a     9.2575(5)
_cell_length_b     12.1707(7)
_cell_length_c     12.1991(7)
_cell_angle_alpha     112.786(6)
_cell_angle_beta     100.997(5)
_cell_angle_gamma     106.363(5)
_cell_volume     1143.90(11)
_cell_formula_units_Z     2
_cell_measurement_reflns_used     2589
_cell_measurement_theta_min     3.2474
_cell_measurement_theta_max     29.2585
_cell_measurement_temperature     293(2)
_exptl_crystal_description     block
_exptl_crystal_colour     yellow
_exptl_crystal_size_max     0.26
_exptl_crystal_size_mid     0.23
_exptl_crystal_size_min     0.20
_exptl_crystal_density_diffrn     1.439
_exptl_crystal_density_meas     ?
_exptl_crystal_density_method     'not measured'
_exptl_crystal_F_000     516
_exptl_absorpt_coefficient_mu     0.192
_exptl_absorpt_correction_type     multi-scan
_exptl_absorpt_process_details     '(SADABS; Sheldrick, 2003)'
_exptl_absorpt_correction_T_min     0.9518
_exptl_absorpt_correction_T_max     0.9626
_exptl_special_details
;
;
_diffrn_ambient_temperature     293(2)
_diffrn_radiation_type     MoK\a
_diffrn_radiation_wavelength     0.71073
_diffrn_radiation_source     'fine-focus sealed tube'
_diffrn_radiation_monochromator     graphite
_diffrn_measurement_device_type     'Bruker APEX CCD area-detector'
_diffrn_measurement_method     'phi and omega scans'
_diffrn_detector_area_resol_mean     10.3592
_diffrn_reflns_number     7326
_diffrn_reflns_av_R_equivalents     0.0271
_diffrn_reflns_av_sigmaI/netI     0.0440
_diffrn_reflns_theta_min     3.25
_diffrn_reflns_theta_max     25.35
_diffrn_reflns_theta_full     25.35
_diffrn_measured_fraction_theta_max     0.997
_diffrn_measured_fraction_theta_full     0.997
_diffrn_reflns_limit_h_min     -11
_diffrn_reflns_limit_h_max     11
_diffrn_reflns_limit_k_min     -12
_diffrn_reflns_limit_k_max     14
_diffrn_reflns_limit_l_min     -14
_diffrn_reflns_limit_l_max     14
_diffrn_standards_number     ?
_diffrn_standards_interval_count     ?
_diffrn_standards_interval_time     ?
_diffrn_standards_decay_%     ?
_refine_special_details
;
Refinement of <i>F</i>^2^ against ALL reflections. The weighted <i>R</i>-factor
<i>wR</i> and goodness of fit <i>S</i> are based on <i>F</i>^2^, conventional
<i>R</i>-factors <i>R</i> are based on <i>F</i>, with <i>F</i> set to zero for
negative <i>F</i>^2^. The threshold expression of <i>F</i>^2^ >
\s(<i>F</i>^2^) is used only for calculating <i>R</i>-factors(gt) <i>etc</i>.
and is not relevant to the choice of reflections for refinement.
<i>R</i>-factors based on <i>F</i>^2^ are statistically about twice as large
as those based on <i>F</i>, and <i>R</i>- factors based on ALL data will be
even larger.
;
_reflns_number_total     4192
_reflns_number_gt     2629
_reflns_threshold_expression     I>2sigma(I)
_refine_ls_structure_factor_coef     Fsqd
_refine_ls_matrix_type     full
_refine_ls_R_factor_all     0.0922
_refine_ls_R_factor_gt     0.0528
_refine_ls_wR_factor_gt     0.1411
_refine_ls_wR_factor_ref     0.1634
_refine_ls_goodness_of_fit_ref     1.009
_refine_ls_restrained_S_all     1.038
_refine_ls_number_reflns     4192
_refine_ls_number_parameters     334
_refine_ls_number_restraints     21
_refine_ls_hydrogen_treatment     mixed
_refine_ls_weighting_scheme     calc
_refine_ls_weighting_details
         'calc w=1/[\s^2^(Fo^2^)+(0.0920P)^2^+0.0074P] where P=(Fo^2^+2Fc^2^)/3'
_atom_sites_solution_hydrogens     geom
_atom_sites_solution_primary     direct
_atom_sites_solution_secondary     difmap
_refine_ls_shift/su_max     0.000
_refine_ls_shift/su_mean     0.000
_refine_diff_density_max     0.279
_refine_diff_density_min     -0.387
_refine_ls_extinction_method     none
_refine_ls_extinction_coef     ?
loop_
    _atom_type_symbol
    _atom_type_description
    _atom_type_scat_dispersion_real
    _atom_type_scat_dispersion_imag
    _atom_type_scat_source
    'C' 'C' 0.0033 0.0016
                         'International Tables Vol C Tables 4.2.6.8 and 6.1.1.4'
    'H' 'H' 0.0000 0.0000
                         'International Tables Vol C Tables 4.2.6.8 and 6.1.1.4'
    'N' 'N' 0.0061 0.0033
                         'International Tables Vol C Tables 4.2.6.8 and 6.1.1.4'
    'O' 'O' 0.0106 0.0060
                         'International Tables Vol C Tables 4.2.6.8 and 6.1.1.4'
    'S' 'S' 0.1246 0.1234
                         'International Tables Vol C Tables 4.2.6.8 and 6.1.1.4'
_computing_data_collection     'SMART (Bruker, 2000)'
_computing_cell_refinement     'SAINT (Bruker, 2000)'
_computing_data_reduction     'SAINT (Bruker, 2000)'
_computing_structure_solution     'SHELXS97 (Sheldrick, 2008)'
_computing_structure_refinement     'SHELXL97 (Sheldrick, 2008)'
_computing_molecular_graphics     'SHELXTL (Sheldrick, 2008)'
_computing_publication_material     '<i>publCIF</i> (Westrip, 2010)'
loop_
    _atom_site_type_symbol
    _atom_site_label
    _atom_site_fract_x
    _atom_site_fract_y
    _atom_site_fract_z
    _atom_site_U_iso_or_equiv
    _atom_site_adp_type
    _atom_site_calc_flag
    _atom_site_refinement_flags
    _atom_site_occupancy
    _atom_site_symmetry_multiplicity
    _atom_site_disorder_assembly
    _atom_site_disorder_group
    S S1 0.08891(9) 0.24309(9) 0.39262(8) 0.0688(3) Uani d D 1 1 . .
    O O1 -0.0316(7) 0.2731(8) 0.3422(6) 0.143(2) Uani d PD 0.782(10) 1 A 1
    O O2 0.1501(6) 0.1801(6) 0.2961(4) 0.123(2) Uani d PD 0.782(10) 1 A 1
    O O3 0.0335(7) 0.1588(5) 0.4409(6) 0.146(2) Uani d PD 0.782(10) 1 A 1
    O O4 0.2181(6) 0.3518(4) 0.4819(6) 0.145(3) Uani d PD 0.782(10) 1 A 1
    O O1' -0.034(3) 0.262(3) 0.320(3) 0.177(7) Uiso d PD 0.218(10) 1 A 2
    O O2' 0.033(3) 0.1150(12) 0.373(2) 0.177(7) Uiso d PD 0.218(10) 1 A 2
    O O3' 0.127(3) 0.3358(19) 0.5232(11) 0.177(7) Uiso d PD 0.218(10) 1 A 2
    O O4' 0.231(2) 0.281(3) 0.366(3) 0.177(7) Uiso d PD 0.218(10) 1 A 2
    O O5 -0.0119(3) 0.2807(3) 0.8003(2) 0.0970(9) Uani d D 1 1 . .
    H H5 0.042(5) 0.344(3) 0.875(2) 0.146 Uiso d D 1 1 . .
    N N1 0.2107(3) 0.4485(2) 1.0422(2) 0.0633(7) Uani d . 1 1 . .
    N N2 0.4816(3) 0.7105(2) 1.01850(19) 0.0505(6) Uani d . 1 1 . .
    N N3 0.4380(3) 0.7522(2) 0.9335(2) 0.0510(6) Uani d . 1 1 . .
    N N4 0.4932(3) 0.8909(2) 0.84709(19) 0.0498(6) Uani d . 1 1 . .
    H H4A 0.3947 0.8512 0.7984 0.060 Uiso calc R 1 1 . .
    N N5 0.5238(3) 1.0240(2) 0.7534(2) 0.0501(6) Uani d . 1 1 . .
    N N6 0.6192(3) 1.1068(2) 0.7231(2) 0.0510(6) Uani d . 1 1 . .
    N N7 0.7420(3) 1.2708(2) 0.6334(2) 0.0594(6) Uani d . 1 1 . .
    H H7 0.7990 1.2619 0.6913 0.071 Uiso calc R 1 1 . .
    C C1 0.2076(4) 0.3868(3) 1.1128(3) 0.0732(9) Uani d . 1 1 . .
    H H1 0.1124 0.3195 1.0930 0.088 Uiso calc R 1 1 . .
    C C2 0.3357(4) 0.4170(3) 1.2119(3) 0.0681(9) Uani d . 1 1 . .
    H H2 0.3274 0.3722 1.2587 0.082 Uiso calc R 1 1 . .
    C C3 0.4761(4) 0.5147(3) 1.2404(3) 0.0653(9) Uani d . 1 1 . .
    H H3 0.5660 0.5361 1.3062 0.078 Uiso calc R 1 1 . .
    C C4 0.4840(3) 0.5811(3) 1.1715(2) 0.0552(7) Uani d . 1 1 . .
    H H4 0.5789 0.6482 1.1902 0.066 Uiso calc R 1 1 . .
    C C5 0.3484(3) 0.5469(3) 1.0735(2) 0.0481(7) Uani d . 1 1 . .
    C C6 0.3476(3) 0.6161(3) 0.9981(2) 0.0506(7) Uani d . 1 1 . .
    C C7 0.2185(3) 0.5979(3) 0.9010(3) 0.0622(8) Uani d . 1 1 . .
    H H7A 0.1134 0.5383 0.8700 0.075 Uiso calc R 1 1 . .
    C C8 0.2800(4) 0.6859(3) 0.8621(3) 0.0611(8) Uani d . 1 1 . .
    H H8 0.2247 0.6984 0.7988 0.073 Uiso calc R 1 1 . .
    C C9 0.5506(3) 0.8563(3) 0.9304(2) 0.0477(6) Uani d . 1 1 . .
    C C10 0.7073(3) 0.9165(3) 1.0114(3) 0.0572(7) Uani d . 1 1 . .
    H H10 0.7430 0.8894 1.0690 0.069 Uiso calc R 1 1 . .
    C C11 0.8084(4) 1.0183(3) 1.0032(3) 0.0636(8) Uani d . 1 1 . .
    H H11 0.9147 1.0614 1.0560 0.076 Uiso calc R 1 1 . .
    C C12 0.7519(3) 1.0566(3) 0.9164(3) 0.0581(7) Uani d . 1 1 . .
    H H12 0.8182 1.1247 0.9090 0.070 Uiso calc R 1 1 . .
    C C13 0.5926(3) 0.9889(3) 0.8413(2) 0.0477(6) Uani d . 1 1 . .
    C C14 0.3652(3) 0.9869(3) 0.6920(3) 0.0565(7) Uani d . 1 1 . .
    H H14 0.2790 0.9308 0.6982 0.068 Uiso calc R 1 1 . .
    C C15 0.3582(3) 1.0485(3) 0.6199(3) 0.0584(7) Uani d . 1 1 . .
    H H15 0.2669 1.0431 0.5669 0.070 Uiso calc R 1 1 . .
    C C16 0.5178(3) 1.1216(3) 0.6422(2) 0.0507(7) Uani d . 1 1 . .
    C C17 0.5826(3) 1.2052(3) 0.5893(2) 0.0515(7) Uani d . 1 1 . .
    C C18 0.4928(4) 1.2218(3) 0.4983(3) 0.0623(8) Uani d . 1 1 . .
    H H18 0.3822 1.1775 0.4658 0.075 Uiso calc R 1 1 . .
    C C19 0.5648(5) 1.3030(4) 0.4550(3) 0.0745(10) Uani d . 1 1 . .
    H H19 0.5028 1.3145 0.3941 0.089 Uiso calc R 1 1 . .
    C C20 0.7278(5) 1.3675(3) 0.5008(3) 0.0786(10) Uani d . 1 1 . .
    H H20 0.7773 1.4223 0.4711 0.094 Uiso calc R 1 1 . .
    C C21 0.8167(4) 1.3495(3) 0.5917(3) 0.0729(9) Uani d . 1 1 . .
    H H21 0.9276 1.3917 0.6238 0.087 Uiso calc R 1 1 . .
    C C22 0.0440(5) 0.1814(5) 0.7471(4) 0.1141(14) Uani d . 1 1 . .
    H H22A 0.0433 0.1681 0.6641 0.171 Uiso calc R 1 1 . .
    H H22B -0.0246 0.1024 0.7417 0.171 Uiso calc R 1 1 . .
    H H22C 0.1511 0.2066 0.7997 0.171 Uiso calc R 1 1 . .
loop_
    _atom_site_aniso_label
    _atom_site_aniso_U_11
    _atom_site_aniso_U_22
    _atom_site_aniso_U_33
    _atom_site_aniso_U_12
    _atom_site_aniso_U_13
    _atom_site_aniso_U_23
    S1 0.0483(5) 0.0784(6) 0.0764(6) 0.0165(4) 0.0085(4) 0.0448(5)
    O1 0.090(3) 0.216(6) 0.144(4) 0.085(3) 0.009(3) 0.102(4)
    O2 0.119(4) 0.146(5) 0.108(3) 0.061(4) 0.046(3) 0.053(3)
    O3 0.193(5) 0.137(4) 0.151(5) 0.051(4) 0.087(4) 0.105(4)
    O4 0.112(3) 0.080(3) 0.146(4) 0.014(2) -0.060(3) 0.025(3)
    O5 0.0841(17) 0.0708(18) 0.0880(18) 0.0114(15) -0.0245(14) 0.0295(15)
    N1 0.0612(16) 0.0629(17) 0.0612(15) 0.0157(14) 0.0120(13) 0.0350(14)
    N2 0.0603(15) 0.0498(14) 0.0427(12) 0.0229(13) 0.0153(11) 0.0231(11)
    N3 0.0574(14) 0.0456(14) 0.0464(12) 0.0191(12) 0.0135(11) 0.0208(11)
    N4 0.0498(13) 0.0459(14) 0.0433(12) 0.0162(12) 0.0099(10) 0.0156(11)
    N5 0.0551(14) 0.0462(14) 0.0478(13) 0.0199(12) 0.0161(11) 0.0217(12)
    N6 0.0549(13) 0.0464(14) 0.0482(13) 0.0182(12) 0.0130(11) 0.0220(11)
    N7 0.0757(18) 0.0522(15) 0.0476(13) 0.0229(14) 0.0098(12) 0.0276(12)
    C1 0.075(2) 0.071(2) 0.079(2) 0.0189(18) 0.0226(18) 0.048(2)
    C2 0.079(2) 0.078(2) 0.0627(19) 0.035(2) 0.0237(18) 0.0445(19)
    C3 0.082(2) 0.076(2) 0.0429(16) 0.044(2) 0.0162(16) 0.0251(17)
    C4 0.0577(17) 0.0513(18) 0.0465(15) 0.0196(15) 0.0112(14) 0.0177(14)
    C5 0.0535(16) 0.0457(17) 0.0437(14) 0.0205(14) 0.0167(13) 0.0187(13)
    C6 0.0558(17) 0.0440(16) 0.0458(15) 0.0196(14) 0.0134(13) 0.0170(13)
    C7 0.0514(17) 0.0538(19) 0.0665(18) 0.0087(15) 0.0031(15) 0.0301(16)
    C8 0.0600(19) 0.0566(19) 0.0597(18) 0.0196(16) 0.0044(15) 0.0303(16)
    C9 0.0535(16) 0.0453(16) 0.0424(14) 0.0215(14) 0.0165(13) 0.0173(13)
    C10 0.0591(18) 0.063(2) 0.0544(17) 0.0257(16) 0.0172(15) 0.0314(16)
    C11 0.0526(17) 0.073(2) 0.0581(18) 0.0192(17) 0.0113(14) 0.0305(17)
    C12 0.0539(17) 0.0571(19) 0.0592(17) 0.0154(15) 0.0172(15) 0.0287(16)
    C13 0.0545(16) 0.0451(17) 0.0427(14) 0.0208(14) 0.0166(13) 0.0188(13)
    C14 0.0522(17) 0.0539(18) 0.0522(16) 0.0184(15) 0.0122(14) 0.0185(15)
    C15 0.0560(18) 0.0578(19) 0.0530(16) 0.0247(16) 0.0103(14) 0.0202(15)
    C16 0.0635(18) 0.0450(17) 0.0409(14) 0.0263(15) 0.0137(13) 0.0160(13)
    C17 0.0630(19) 0.0444(16) 0.0431(15) 0.0258(15) 0.0129(14) 0.0157(13)
    C18 0.076(2) 0.068(2) 0.0525(16) 0.0421(18) 0.0160(15) 0.0295(17)
    C19 0.108(3) 0.080(2) 0.0595(19) 0.057(2) 0.028(2) 0.0413(19)
    C20 0.119(3) 0.068(2) 0.066(2) 0.042(2) 0.036(2) 0.041(2)
    C21 0.085(2) 0.060(2) 0.0634(19) 0.0145(19) 0.0183(18) 0.0320(18)
    C22 0.105(3) 0.122(4) 0.106(3) 0.047(3) 0.019(3) 0.051(3)
_geom_special_details
;
All e.s.d.'s (except the e.s.d. in the dihedral angle between two l.s. planes)
are estimated using the full covariance matrix. The cell e.s.d.'s are taken
into account individually in the estimation of e.s.d.'s in distances, angles
and torsion angles; correlations between e.s.d.'s in cell parameters are only
used when they are defined by crystal symmetry. An approximate (isotropic)
treatment of cell e.s.d.'s is used for estimating e.s.d.'s involving l.s.
planes.
;
loop_
    _geom_bond_atom_site_label_1
    _geom_bond_atom_site_label_2
    _geom_bond_site_symmetry_2
    _geom_bond_distance
    _geom_bond_publ_flag
    S1 O4 . 1.365(3) ?
    S1 O1 . 1.378(3) ?
    S1 O3 . 1.396(3) ?
    S1 O2' . 1.400(9) ?
    S1 O4' . 1.403(9) ?
    S1 O1' . 1.432(9) ?
    S1 O2 . 1.448(4) ?
    S1 O3' . 1.451(9) ?
    O5 C22 . 1.422(5) ?
    O5 H5 . 0.863(11) ?
    N1 C1 . 1.342(4) ?
    N1 C5 . 1.344(3) ?
    N2 C6 . 1.334(3) ?
    N2 N3 . 1.363(3) ?
    N3 C8 . 1.362(4) ?
    N3 C9 . 1.415(3) ?
    N4 C9 . 1.321(3) ?
    N4 C13 . 1.321(3) ?
    N4 H4A . 0.8600 ?
    N5 N6 . 1.357(3) ?
    N5 C14 . 1.366(3) ?
    N5 C13 . 1.410(3) ?
    N6 C16 . 1.329(3) ?
    N7 C21 . 1.339(4) ?
    N7 C17 . 1.343(4) ?
    N7 H7 . 0.8600 ?
    C1 C2 . 1.367(4) ?
    C1 H1 . 0.9300 ?
    C2 C3 . 1.364(4) ?
    C2 H2 . 0.9300 ?
    C3 C4 . 1.372(4) ?
    C3 H3 . 0.9300 ?
    C4 C5 . 1.387(4) ?
    C4 H4 . 0.9300 ?
    C5 C6 . 1.469(4) ?
    C6 C7 . 1.411(4) ?
    C7 C8 . 1.359(4) ?
    C7 H7A . 0.9300 ?
    C8 H8 . 0.9300 ?
    C9 C10 . 1.382(4) ?
    C10 C11 . 1.378(4) ?
    C10 H10 . 0.9300 ?
    C11 C12 . 1.385(4) ?
    C11 H11 . 0.9300 ?
    C12 C13 . 1.381(4) ?
    C12 H12 . 0.9300 ?
    C14 C15 . 1.362(4) ?
    C14 H14 . 0.9300 ?
    C15 C16 . 1.402(4) ?
    C15 H15 . 0.9300 ?
    C16 C17 . 1.458(4) ?
    C17 C18 . 1.372(4) ?
    C18 C19 . 1.366(5) ?
    C18 H18 . 0.9300 ?
    C19 C20 . 1.370(5) ?
    C19 H19 . 0.9300 ?
    C20 C21 . 1.377(4) ?
    C20 H20 . 0.9300 ?
    C21 H21 . 0.9300 ?
    C22 H22A . 0.9600 ?
    C22 H22B . 0.9600 ?
    C22 H22C . 0.9600 ?
loop_
    _geom_angle_atom_site_label_1
    _geom_angle_atom_site_label_2
    _geom_angle_atom_site_label_3
    _geom_angle_site_symmetry_1
    _geom_angle_site_symmetry_3
    _geom_angle
    _geom_angle_publ_flag
    O4 S1 O1 . . 111.7(4) ?
    O4 S1 O3 . . 111.2(3) ?
    O1 S1 O3 . . 111.2(4) ?
    O4 S1 O2' . . 132.2(10) ?
    O1 S1 O2' . . 112.3(12) ?
    O3 S1 O2' . . 33.1(10) ?
    O4 S1 O4' . . 60.1(10) ?
    O1 S1 O4' . . 116.2(10) ?
    O3 S1 O4' . . 131.3(9) ?
    O2' S1 O4' . . 113.6(11) ?
    O4 S1 O1' . . 116.8(13) ?
    O1 S1 O1' . . 9.8(16) ?
    O3 S1 O1' . . 114.6(14) ?
    O2' S1 O1' . . 109.6(12) ?
    O4' S1 O1' . . 110.6(13) ?
    O4 S1 O2 . . 104.5(3) ?
    O1 S1 O2 . . 110.1(3) ?
    O3 S1 O2 . . 107.8(3) ?
    O2' S1 O2 . . 77.0(10) ?
    O4' S1 O2 . . 45.5(11) ?
    O1' S1 O2 . . 100.4(13) ?
    O4 S1 O3' . . 44.6(9) ?
    O1 S1 O3' . . 96.3(11) ?
    O3 S1 O3' . . 79.9(9) ?
    O2' S1 O3' . . 112.3(11) ?
    O4' S1 O3' . . 104.6(11) ?
    O1' S1 O3' . . 105.8(12) ?
    O2 S1 O3' . . 146.4(10) ?
    C22 O5 H5 . . 120(3) ?
    C1 N1 C5 . . 117.1(3) ?
    C6 N2 N3 . . 104.5(2) ?
    C8 N3 N2 . . 111.9(2) ?
    C8 N3 C9 . . 127.6(2) ?
    N2 N3 C9 . . 120.4(2) ?
    C9 N4 C13 . . 117.5(2) ?
    C9 N4 H4A . . 121.3 ?
    C13 N4 H4A . . 121.3 ?
    N6 N5 C14 . . 112.0(2) ?
    N6 N5 C13 . . 119.9(2) ?
    C14 N5 C13 . . 128.1(2) ?
    C16 N6 N5 . . 104.4(2) ?
    C21 N7 C17 . . 123.3(3) ?
    C21 N7 H7 . . 118.3 ?
    C17 N7 H7 . . 118.3 ?
    N1 C1 C2 . . 124.0(3) ?
    N1 C1 H1 . . 118.0 ?
    C2 C1 H1 . . 118.0 ?
    C3 C2 C1 . . 118.3(3) ?
    C3 C2 H2 . . 120.9 ?
    C1 C2 H2 . . 120.9 ?
    C2 C3 C4 . . 119.6(3) ?
    C2 C3 H3 . . 120.2 ?
    C4 C3 H3 . . 120.2 ?
    C3 C4 C5 . . 119.0(3) ?
    C3 C4 H4 . . 120.5 ?
    C5 C4 H4 . . 120.5 ?
    N1 C5 C4 . . 121.9(2) ?
    N1 C5 C6 . . 116.3(2) ?
    C4 C5 C6 . . 121.8(3) ?
    N2 C6 C7 . . 111.2(2) ?
    N2 C6 C5 . . 120.1(2) ?
    C7 C6 C5 . . 128.6(3) ?
    C8 C7 C6 . . 105.5(3) ?
    C8 C7 H7A . . 127.2 ?
    C6 C7 H7A . . 127.2 ?
    C7 C8 N3 . . 106.9(2) ?
    C7 C8 H8 . . 126.6 ?
    N3 C8 H8 . . 126.6 ?
    N4 C9 C10 . . 124.0(3) ?
    N4 C9 N3 . . 114.9(2) ?
    C10 C9 N3 . . 121.0(2) ?
    C11 C10 C9 . . 117.2(3) ?
    C11 C10 H10 . . 121.4 ?
    C9 C10 H10 . . 121.4 ?
    C10 C11 C12 . . 120.2(3) ?
    C10 C11 H11 . . 119.9 ?
    C12 C11 H11 . . 119.9 ?
    C13 C12 C11 . . 116.9(3) ?
    C13 C12 H12 . . 121.5 ?
    C11 C12 H12 . . 121.5 ?
    N4 C13 C12 . . 124.2(2) ?
    N4 C13 N5 . . 115.0(2) ?
    C12 C13 N5 . . 120.7(3) ?
    C15 C14 N5 . . 106.4(3) ?
    C15 C14 H14 . . 126.8 ?
    N5 C14 H14 . . 126.8 ?
    C14 C15 C16 . . 105.5(2) ?
    C14 C15 H15 . . 127.2 ?
    C16 C15 H15 . . 127.2 ?
    N6 C16 C15 . . 111.6(2) ?
    N6 C16 C17 . . 118.6(3) ?
    C15 C16 C17 . . 129.8(2) ?
    N7 C17 C18 . . 117.8(3) ?
    N7 C17 C16 . . 117.4(2) ?
    C18 C17 C16 . . 124.8(3) ?
    C19 C18 C17 . . 120.4(3) ?
    C19 C18 H18 . . 119.8 ?
    C17 C18 H18 . . 119.8 ?
    C18 C19 C20 . . 120.4(3) ?
    C18 C19 H19 . . 119.8 ?
    C20 C19 H19 . . 119.8 ?
    C19 C20 C21 . . 118.7(3) ?
    C19 C20 H20 . . 120.7 ?
    C21 C20 H20 . . 120.7 ?
    N7 C21 C20 . . 119.4(3) ?
    N7 C21 H21 . . 120.3 ?
    C20 C21 H21 . . 120.3 ?
    O5 C22 H22A . . 109.5 ?
    O5 C22 H22B . . 109.5 ?
    H22A C22 H22B . . 109.5 ?
    O5 C22 H22C . . 109.5 ?
    H22A C22 H22C . . 109.5 ?
    H22B C22 H22C . . 109.5 ?
loop_
    _geom_hbond_atom_site_label_D
    _geom_hbond_atom_site_label_H
    _geom_hbond_atom_site_label_A
    _geom_hbond_site_symmetry_A
    _geom_hbond_distance_DH
    _geom_hbond_distance_HA
    _geom_hbond_distance_DA
    _geom_hbond_angle_DHA
    _geom_hbond_publ_flag
    N7 H7 N6 1_555 0.860(10)
                           2.350(10)
                                   2.713(10) 106.0(10)
                                                    y
    O5 H5 N1 1_555 0.86(3) 1.97(3) 2.79(3)   159(4) y
    N7 H7 O5 1_665 0.860(10)
                           1.880(10)
                                   2.690(10) 156.0(10)
                                                    y
