# Supplementary material for: 2-[3-(Pyridin-1-ium-2-yl)-1H-pyrazol-1-yl]-6-[3-(pyridin-2-yl)-1H-pyrazol-1-yl]pyridinium sulfate methanol monosolvate
Source: Acta Crystallogr Sect E Struct Rep Online. 2013 Apr 10;69(Pt 5):o689. doi: 10.1107/S1600536813008647 (PMC3647881; doi:10.1107/S1600536813008647)
Supplement: Supplementary file 2 [file e-69-0o689-Isup2.hkl]

# 
# h,k,l, Fc-squared, Fo-squared, sigma(Fo-squared) and status flag 
# 
data_I
_shelx_title 'C22H21N7O5S in P-1' 
_shelx_refln_list_code          4 
_shelx_F_calc_maximum      211.15 
_exptl_crystal_F_000       516.00 
_reflns_d_resolution_high  0.8300 
 
loop_ 
 _symmetry_equiv_pos_as_xyz 
 'x, y, z' 
 '-x, -y, -z' 
 
_cell_length_a     9.2575 
_cell_length_b    12.1707 
_cell_length_c    12.1991 
_cell_angle_alpha 112.786 
_cell_angle_beta  100.997 
_cell_angle_gamma 106.363 
 
_shelx_F_squared_multiplier     1.000 
 
loop_ 
 _refln_index_h 
 _refln_index_k 
 _refln_index_l 
 _refln_F_squared_calc 
 _refln_F_squared_meas 
 _refln_F_squared_sigma 
 _refln_observed_status 
   2   0   0     1521.05     1623.75     12.08 o 
   3   0   0      558.05      571.72      7.30 o 
   4   0   0     1355.18     1490.48     11.78 o 
   5   0   0        7.67        4.07      3.06 o 
   6   0   0        1.78        2.67      1.82 o 
   7   0   0      314.87      292.77      8.43 o 
   8   0   0       13.41        6.38      4.42 o 
   9   0   0        0.38       -2.37      4.12 o 
  10   0   0       11.09        4.65      4.10 o 
 -10   1   0        0.07       -0.47      3.90 o 
  -9   1   0      178.88      193.93      9.65 o 
  -8   1   0       13.32       18.20      4.01 o 
  -7   1   0        7.00        6.58      1.92 o 
  -6   1   0        9.05        4.23      2.12 o 
  -5   1   0      238.90      271.82      5.44 o 
  -4   1   0      169.66      187.26      4.02 o 
  -3   1   0      398.54      507.68      5.46 o 
  -2   1   0    12710.60    12887.16     79.76 o 
   1   1   0       77.63      117.49      4.80 o 
   2   1   0      450.42      539.20      8.23 o 
   3   1   0       31.36       43.44      3.14 o 
   4   1   0      781.01      754.16      9.11 o 
   5   1   0       52.94       65.62      4.56 o 
   6   1   0       15.90       12.51      4.11 o 
   7   1   0       65.24       71.05      8.47 o 
   8   1   0       84.46       73.01      8.98 o 
   9   1   0        2.32        8.86      4.92 o 
 -10   2   0        6.80       11.92      7.39 o 
  -9   2   0        0.01        3.77      2.88 o 
  -8   2   0       33.38       31.27      3.30 o 
  -7   2   0       16.56       19.10      2.31 o 
  -6   2   0       83.72       85.07      3.88 o 
  -5   2   0      326.55      285.50      5.34 o 
  -4   2   0       34.28       29.19      1.80 o 
  -3   2   0       86.77       75.77      2.25 o 
  -2   2   0     3254.05     3586.51     27.02 o 
   0   2   0     1553.08     1598.57     16.78 o 
   1   2   0     6280.23     6574.69     39.64 o 
   2   2   0     2007.26     1905.08     17.67 o 
   3   2   0       20.37       13.05      2.45 o 
   4   2   0      411.56      432.83     10.50 o 
   5   2   0       44.03       41.09      3.37 o 
   6   2   0      340.12      328.49     11.10 o 
   7   2   0      102.66       96.01      9.82 o 
   8   2   0        7.58       -2.48      4.03 o 
   9   2   0        2.69        0.84      4.61 o 
 -10   3   0       40.65       49.27      5.55 o 
  -9   3   0        0.87       -1.76      2.63 o 
  -8   3   0      216.30      232.66      6.28 o 
  -7   3   0       83.41       67.33      3.74 o 
  -6   3   0        2.26        4.84      1.53 o 
  -5   3   0      513.98      557.70      7.16 o 
  -4   3   0        2.09        5.49      1.16 o 
  -3   3   0       70.87       77.31      2.62 o 
  -2   3   0     6577.78     6412.93     24.69 o 
  -1   3   0       19.31       27.36      3.21 o 
   0   3   0     1234.14     1211.88     18.06 o 
   1   3   0       12.01        9.75      2.65 o 
   2   3   0      203.22      211.83      9.57 o 
   3   3   0      337.62      377.67      9.87 o 
   4   3   0      243.91      222.86      5.92 o 
   5   3   0        4.63        8.31      5.31 o 
   6   3   0        2.75        0.65      4.09 o 
   7   3   0       26.97       24.44      5.85 o 
   8   3   0       42.67       39.27      7.57 o 
 -10   4   0       15.33       20.64      4.22 o 
  -9   4   0        0.38        4.75      4.50 o 
  -8   4   0        2.42        1.01      1.63 o 
  -7   4   0       24.75       27.68      2.63 o 
  -6   4   0      176.70      178.15      5.19 o 
  -5   4   0      494.82      455.57      7.48 o 
  -4   4   0        1.49        4.32      1.34 o 
  -3   4   0        5.32        7.17      1.73 o 
  -2   4   0      275.61      283.88      5.25 o 
  -1   4   0      448.71      453.05      8.37 o 
   0   4   0      201.73      189.60      8.46 o 
   1   4   0      756.06      656.87     16.69 o 
   2   4   0     1380.17     1365.53     26.22 o 
   3   4   0        0.29        3.21      2.49 o 
   4   4   0       67.39       74.58      4.49 o 
   5   4   0       14.77       10.00      4.61 o 
   6   4   0       77.37       73.89      9.34 o 
   7   4   0        1.34       -0.81      4.45 o 
   8   4   0        1.29        1.79      4.60 o 
 -10   5   0       10.60       13.28      3.57 o 
  -9   5   0       19.49       29.30      3.10 o 
  -8   5   0       86.40      101.87      4.12 o 
  -7   5   0      325.73      325.32      7.58 o 
  -6   5   0        0.54        0.13      1.77 o 
  -5   5   0       17.72       18.57      1.97 o 
  -4   5   0       72.76       76.26      3.32 o 
  -3   5   0       27.32       26.74      2.58 o 
  -2   5   0      125.06      111.08      4.80 o 
  -1   5   0       19.82       16.30      2.45 o 
   0   5   0       12.83        6.52      2.69 o 
   1   5   0       21.96       20.14      4.10 o 
   2   5   0      303.04      337.60     14.35 o 
   3   5   0       26.13       25.37      4.21 o 
   4   5   0      458.39      473.60     19.90 o 
   5   5   0      154.59      142.69     12.38 o 
   6   5   0        7.71        4.94      4.95 o 
   7   5   0        0.16        2.34      4.81 o 
 -10   6   0       34.92       39.22      4.62 o 
  -9   6   0        2.25        1.76      2.01 o 
  -8   6   0       10.86        7.48      2.01 o 
  -7   6   0      134.78      130.57      4.99 o 
  -6   6   0       19.92       16.55      2.50 o 
  -5   6   0      234.65      253.66      7.40 o 
  -4   6   0        1.71        6.73      2.04 o 
  -3   6   0       43.55       35.96      3.21 o 
  -2   6   0       14.78       15.56      2.54 o 
  -1   6   0        5.31        6.25      2.14 o 
   0   6   0      262.03      265.04      8.73 o 
   1   6   0       24.40       21.69      4.30 o 
   2   6   0        2.42        3.96      2.54 o 
   3   6   0       68.31       81.58      9.03 o 
   4   6   0       40.42       27.02      6.88 o 
   5   6   0       52.60       49.50      8.39 o 
   6   6   0       12.20       26.12      6.96 o 
   7   6   0       16.55       16.90      6.60 o 
 -10   7   0        3.41        0.51      8.09 o 
  -9   7   0       50.48       65.30      5.32 o 
  -8   7   0       36.76       35.24      3.09 o 
  -7   7   0        0.04       -0.46      1.73 o 
  -6   7   0      241.01      252.87      6.78 o 
  -5   7   0       24.03       27.28      2.66 o 
  -4   7   0        0.11        0.83      1.96 o 
  -3   7   0        0.01       -0.09      1.71 o 
  -2   7   0       64.52       57.74      4.37 o 
  -1   7   0       58.76       55.12      4.56 o 
   0   7   0      152.75      159.23      7.55 o 
   1   7   0       48.92       35.77      6.11 o 
   2   7   0      295.51      312.66     16.49 o 
   3   7   0        0.06        6.53      5.20 o 
   4   7   0       89.54       98.24     10.71 o 
   5   7   0        3.08        5.44      5.25 o 
   6   7   0        0.10        2.01      5.24 o 
 -10   8   0       20.58       23.89      3.78 o 
  -9   8   0        1.28        1.52      2.44 o 
  -8   8   0       14.58       12.97      2.28 o 
  -7   8   0       64.14       67.29      4.08 o 
  -6   8   0        0.31        1.86      1.79 o 
  -5   8   0      176.82      196.20      6.35 o 
  -4   8   0        3.03        2.79      2.07 o 
  -3   8   0        0.86        2.35      2.21 o 
  -2   8   0        1.90        3.14      2.34 o 
  -1   8   0       69.72       54.19      5.01 o 
   0   8   0      192.90      211.82     13.49 o 
   1   8   0        0.34        0.42      4.23 o 
   2   8   0      175.26      181.64     13.85 o 
   3   8   0       80.39       79.84     10.08 o 
   4   8   0        2.05        2.36      4.63 o 
   5   8   0        5.78        5.18      4.87 o 
 -10   9   0       32.71       42.98      7.57 o 
  -9   9   0       65.56       72.48      5.67 o 
  -8   9   0        0.38        0.71      2.34 o 
  -7   9   0      119.49      129.00      5.67 o 
  -6   9   0        1.13        0.28      2.00 o 
  -5   9   0       25.43       26.21      3.55 o 
  -4   9   0       85.86       79.10      5.46 o 
  -3   9   0        0.32        0.26      2.38 o 
  -2   9   0       92.87       97.76      9.50 o 
  -1   9   0       76.38       56.64      7.86 o 
   0   9   0       15.72       13.28      5.17 o 
   1   9   0       41.82       41.29      7.62 o 
   2   9   0        0.81        1.59      4.72 o 
   3   9   0       43.27       44.22      8.69 o 
   4   9   0       10.57       15.82      6.43 o 
  -9  10   0       19.84       24.27      4.56 o 
  -8  10   0        3.52        4.14      2.76 o 
  -7  10   0        6.24        7.08      2.84 o 
  -6  10   0       29.74       35.51      4.37 o 
  -5  10   0        2.41        1.23      3.27 o 
  -4  10   0       72.10       80.53      8.40 o 
  -3  10   0        1.66        1.97      3.81 o 
  -2  10   0       28.87       29.78      6.17 o 
  -1  10   0       63.55       67.38      8.89 o 
   0  10   0        1.24       -3.79      4.95 o 
   1  10   0       53.37       57.01      8.87 o 
   2  10   0        5.29       12.59      6.42 o 
   3  10   0        0.13        3.68      5.46 o 
  -9  11   0        9.81        6.67      4.52 o 
  -8  11   0       34.21       38.44      4.61 o 
  -7  11   0        0.30       -0.16      2.51 o 
  -6  11   0        2.43        0.50      3.84 o 
  -5  11   0       16.66       15.96      4.71 o 
  -4  11   0        7.15        3.67      3.66 o 
  -3  11   0        2.37        3.81      4.30 o 
  -2  11   0        2.55        3.69      4.37 o 
  -1  11   0        9.88       19.04      6.25 o 
   0  11   0        0.82        0.54      4.24 o 
   1  11   0       29.92       22.31      7.06 o 
   2  11   0       15.15       22.74      7.58 o 
  -8  12   0        0.14       -1.42      7.03 o 
  -7  12   0        1.46        1.31      2.76 o 
  -6  12   0       13.37        9.67      4.08 o 
  -5  12   0        0.20       -3.30      3.96 o 
  -4  12   0        3.77        7.17      4.52 o 
  -3  12   0        8.78        6.58      4.46 o 
  -2  12   0        0.01       -0.45      4.41 o 
  -1  12   0        5.18        2.36      4.32 o 
   0  12   0        4.15        8.11      5.28 o 
  -6  13   0        7.85        2.72      2.92 o 
  -5  13   0        0.54        0.84      3.91 o 
  -4  13   0        0.11        3.51      4.38 o 
  -3  13   0        9.92        8.57      5.32 o 
  -2  13   0        1.01        1.43      4.35 o 
   1 -13   1        1.83        4.17      5.30 o 
   2 -13   1       58.28       69.77      9.76 o 
   3 -13   1        3.11        1.80      4.35 o 
   4 -13   1        0.18        1.45      4.35 o 
   5 -13   1        0.26       -0.74      3.55 o 
   6 -13   1        1.14        0.24      2.83 o 
   7 -13   1        0.42        1.50      2.72 o 
  -1 -12   1       47.92       54.29      9.22 o 
   0 -12   1       15.42       14.31      5.84 o 
   1 -12   1        0.03       -2.21      4.52 o 
   2 -12   1        0.19       -1.79      4.62 o 
   3 -12   1       11.48       10.35      5.10 o 
   4 -12   1        0.70        6.43      4.05 o 
   5 -12   1        6.58        6.52      3.72 o 
   6 -12   1        2.04        0.32      2.55 o 
   7 -12   1        3.62        3.99      2.75 o 
   8 -12   1        0.17        0.81      4.24 o 
  -2 -11   1        2.48       10.28      5.73 o 
  -1 -11   1        2.08        5.58      4.85 o 
   0 -11   1        2.92        4.12      4.69 o 
   1 -11   1        5.71        4.59      4.36 o 
   2 -11   1        0.00       -1.76      3.71 o 
   3 -11   1      108.81      123.33     10.86 o 
   4 -11   1       12.09        6.28      4.02 o 
   5 -11   1       42.08       29.56      5.31 o 
   6 -11   1        2.30        1.58      2.57 o 
   7 -11   1       29.83       37.72      4.37 o 
   8 -11   1        0.71        0.33      2.40 o 
   9 -11   1        7.44        9.38      5.24 o 
  -4 -10   1        0.44       -0.79      5.51 o 
  -3 -10   1        3.77        5.41      4.96 o 
  -2 -10   1       21.26       23.27      7.00 o 
  -1 -10   1       59.31       65.74      9.46 o 
   0 -10   1       67.42       83.68      9.75 o 
   1 -10   1       75.31       80.16      9.24 o 
   2 -10   1       16.54       14.93      4.95 o 
   3 -10   1       63.95       62.27      7.69 o 
   4 -10   1        8.07        7.28      2.49 o 
   5 -10   1       49.81       57.17      4.61 o 
   6 -10   1        1.10        1.30      1.78 o 
   7 -10   1       17.01       21.09      2.74 o 
   8 -10   1        4.51        4.13      2.91 o 
   9 -10   1        0.54       -2.21      4.67 o 
  -5  -9   1        1.36        3.05      4.98 o 
  -4  -9   1        4.72        1.91      4.47 o 
  -3  -9   1      138.95      149.35     13.40 o 
  -2  -9   1        0.01        6.19      5.42 o 
  -1  -9   1       50.85       59.14      8.45 o 
   0  -9   1       11.94       12.08      4.83 o 
   1  -9   1        1.37        3.92      3.82 o 
   2  -9   1       17.83       16.74      3.17 o 
   3  -9   1       68.98       75.85      5.33 o 
   4  -9   1      135.04      153.85      6.76 o 
   5  -9   1      120.51      101.84      4.76 o 
   6  -9   1      188.35      197.06      6.36 o 
   7  -9   1       44.60       45.79      3.42 o 
   8  -9   1        1.31       -0.72      1.69 o 
   9  -9   1       43.17       44.15      4.55 o 
  10  -9   1        0.86        4.75      4.71 o 
  -6  -8   1        1.51       -2.11      4.96 o 
  -5  -8   1      109.62       95.62     12.11 o 
  -4  -8   1       75.06       66.76      9.79 o 
  -3  -8   1        4.85        1.63      4.37 o 
  -2  -8   1        2.96        4.67      4.57 o 
  -1  -8   1       14.42       14.48      5.34 o 
   0  -8   1       32.27       43.05      4.96 o 
   1  -8   1      645.81      678.94     14.59 o 
   2  -8   1        0.61        2.10      2.34 o 
   3  -8   1        8.54        4.63      2.38 o 
   4  -8   1      442.22      433.81     10.10 o 
   5  -8   1      366.43      386.85      8.22 o 
   6  -8   1        0.05       -0.14      1.73 o 
   7  -8   1       48.24       49.41      3.36 o 
   8  -8   1       49.51       58.97      3.79 o 
   9  -8   1       39.23       40.54      4.92 o 
  10  -8   1        0.04       -5.72      5.72 o 
  -6  -7   1        0.01        3.90      4.71 o 
  -5  -7   1       21.18       22.59      6.42 o 
  -4  -7   1        0.69        0.74      4.68 o 
  -3  -7   1      142.29      164.44     12.54 o 
  -2  -7   1       99.70      107.83      9.72 o 
  -1  -7   1       26.66       25.95      3.64 o 
   0  -7   1      119.36      103.76      5.95 o 
   1  -7   1      215.01      202.50      7.61 o 
   2  -7   1       12.47       18.24      2.81 o 
   3  -7   1       55.22       64.31      3.30 o 
   4  -7   1       85.76       70.60      3.52 o 
   5  -7   1      147.63      158.47      5.01 o 
   6  -7   1       20.53       18.66      2.27 o 
   7  -7   1        7.82        5.85      1.78 o 
   8  -7   1        3.32        2.10      1.48 o 
   9  -7   1       97.46      118.58      6.69 o 
  10  -7   1       14.70        2.82      4.40 o 
  -7  -6   1        0.28        4.40      4.98 o 
  -6  -6   1       14.66       19.05      6.13 o 
  -5  -6   1        0.40        3.05      4.90 o 
  -4  -6   1      392.59      391.85     18.89 o 
  -3  -6   1        3.32        4.65      4.73 o 
  -2  -6   1       47.46       41.16      4.35 o 
  -1  -6   1      162.46      179.20      7.30 o 
   0  -6   1       56.19       58.53      4.30 o 
   1  -6   1      208.73      184.03      6.54 o 
   2  -6   1        3.06        5.02      1.97 o 
   3  -6   1       86.72       75.90      3.81 o 
   4  -6   1       91.26       74.26      3.69 o 
   5  -6   1      126.70      130.14      4.91 o 
   6  -6   1       31.14       29.68      2.43 o 
   7  -6   1      120.39      118.77      5.30 o 
   8  -6   1       17.78       14.65      2.17 o 
   9  -6   1        9.67        9.18      2.43 o 
  10  -6   1        0.19        0.15      2.55 o 
  -8  -5   1       45.13       57.58      9.92 o 
  -7  -5   1        6.61        4.75      5.03 o 
  -6  -5   1      138.06      158.64     13.27 o 
  -5  -5   1      164.53      163.58     12.50 o 
  -4  -5   1      245.85      258.08     10.06 o 
  -3  -5   1      262.09      280.06     13.61 o 
  -2  -5   1       54.49       82.66      7.21 o 
  -1  -5   1      864.96      854.37     19.89 o 
   0  -5   1      151.52      153.05      5.77 o 
   1  -5   1       99.57       70.48      3.86 o 
   2  -5   1       57.94       61.20      4.23 o 
   3  -5   1      488.44      478.79      7.86 o 
   4  -5   1      314.37      302.32      4.74 o 
   5  -5   1      147.24      147.45      7.44 o 
   6  -5   1       68.44       63.62      3.35 o 
   7  -5   1       62.56       73.90      3.36 o 
   8  -5   1        0.92        1.30      1.79 o 
   9  -5   1       84.70       92.01      4.93 o 
  10  -5   1        8.15       12.66      3.63 o 
  -8  -4   1        8.75       10.74      5.24 o 
  -7  -4   1       11.10       10.79      4.84 o 
  -6  -4   1        1.14        5.67      5.15 o 
  -5  -4   1      354.30      353.89     11.56 o 
  -4  -4   1        4.44        2.74      1.73 o 
  -3  -4   1      135.05      151.39      9.30 o 
  -2  -4   1      433.14      484.80     15.09 o 
  -1  -4   1       29.86       39.92      4.38 o 
   0  -4   1      613.81      583.86      9.51 o 
   1  -4   1      178.65      200.97      5.16 o 
   2  -4   1       55.60       78.30      2.48 o 
   3  -4   1       70.62       66.48      2.22 o 
   4  -4   1      576.39      556.63      6.28 o 
   5  -4   1       55.62       55.97      2.70 o 
   6  -4   1       81.19       79.46      3.55 o 
   7  -4   1      263.29      272.22      6.11 o 
   8  -4   1        3.27        3.92      1.88 o 
   9  -4   1        1.19        2.36      2.66 o 
  10  -4   1        0.25       -0.57      2.82 o 
  -9  -3   1       11.63       14.06      5.51 o 
  -8  -3   1        8.93       11.41      5.37 o 
  -7  -3   1       19.11       25.38      6.06 o 
  -6  -3   1      129.47      146.47      7.83 o 
  -5  -3   1       27.86       36.72      4.41 o 
  -4  -3   1       74.51      101.17      5.69 o 
  -3  -3   1      115.28      101.36      4.24 o 
  -2  -3   1       10.82        5.44      2.68 o 
  -1  -3   1        6.19       15.71      2.96 o 
   0  -3   1      212.77      241.98      7.41 o 
   1  -3   1     1486.72     1509.48     10.70 o 
   2  -3   1        0.02        0.60      1.04 o 
   3  -3   1      896.68      905.84     16.69 o 
   4  -3   1      269.48      235.28      4.16 o 
   5  -3   1      115.33      100.69      3.23 o 
   6  -3   1       38.65       40.10      4.14 o 
   7  -3   1       10.17       11.70      2.22 o 
   8  -3   1       23.83       30.49      5.44 o 
   9  -3   1       37.17       42.31      4.89 o 
  10  -3   1        3.38       -0.47      2.85 o 
  -9  -2   1        1.32       -3.22      4.59 o 
  -8  -2   1        4.41        3.19      4.47 o 
  -7  -2   1        0.62       -0.71      3.63 o 
  -6  -2   1        3.70        5.27      2.87 o 
  -5  -2   1        0.09        1.53      1.90 o 
  -4  -2   1       67.07       70.05      4.33 o 
  -3  -2   1      816.16      932.51     12.95 o 
  -2  -2   1      202.32      199.24      5.60 o 
  -1  -2   1      604.65      741.09     12.75 o 
   1  -2   1     1441.13     1796.51     10.87 o 
   2  -2   1        5.86       14.77      1.34 o 
   3  -2   1      991.82      855.92     12.14 o 
   4  -2   1      270.17      327.00      5.13 o 
   5  -2   1      407.18      390.79      7.29 o 
   6  -2   1       74.52       71.31      4.70 o 
   7  -2   1      160.84      175.48      6.73 o 
   8  -2   1       44.15       44.72      4.82 o 
   9  -2   1        2.92        2.90      2.90 o 
  10  -2   1        9.58        6.62      3.17 o 
  -9  -1   1        6.49       13.18      4.98 o 
  -8  -1   1      117.87      135.19     11.68 o 
  -7  -1   1        0.05       -3.00      7.11 o 
  -6  -1   1      343.33      369.92      8.73 o 
  -5  -1   1       10.43       12.82      2.48 o 
  -4  -1   1        4.28        9.54      2.13 o 
  -3  -1   1        3.05        8.45      3.92 o 
  -2  -1   1       17.85       33.88      3.73 o 
  -1  -1   1      456.43      744.28     10.12 o 
   2  -1   1     2208.36     2222.23     25.10 o 
   3  -1   1     3009.66     2957.33     15.52 o 
   4  -1   1        3.00       13.36      1.59 o 
   5  -1   1      516.74      474.24      8.38 o 
   6  -1   1       84.05       75.98      4.20 o 
   7  -1   1      201.07      202.28      6.03 o 
   8  -1   1        4.68        4.79      3.06 o 
   9  -1   1        4.60        3.79      2.86 o 
  10  -1   1       18.87       11.24      5.04 o 
 -10   0   1       14.76       14.11      5.51 o 
  -9   0   1        1.51       -2.58      3.96 o 
  -8   0   1       75.50       77.12      5.90 o 
  -7   0   1        0.59        2.69      2.42 o 
  -6   0   1       36.21       34.21      2.91 o 
  -5   0   1      157.71      150.88      4.18 o 
  -4   0   1        1.33        1.38      1.27 o 
  -3   0   1       33.15       48.07      2.18 o 
  -2   0   1      717.89      717.72      7.03 o 
   1   0   1     8994.91     9798.22     56.49 o 
   2   0   1      831.23      963.80     19.40 o 
   3   0   1      683.46      723.59      8.71 o 
   4   0   1      766.28      872.95      9.60 o 
   5   0   1        4.87       -1.01      5.54 o 
   6   0   1      244.13      217.65      6.03 o 
   7   0   1        5.73        5.55      3.05 o 
   8   0   1       16.76       18.59      5.35 o 
   9   0   1       10.16       11.79      4.71 o 
 -10   1   1        6.56       -0.71      3.99 o 
  -9   1   1       42.14       48.75      5.38 o 
  -8   1   1      222.41      251.71      7.81 o 
  -7   1   1      125.31      124.91      5.24 o 
  -6   1   1       31.29       30.50      2.36 o 
  -5   1   1      455.52      461.45      6.64 o 
  -4   1   1       33.23       42.12      2.05 o 
  -3   1   1      351.29      357.32      7.75 o 
  -2   1   1      366.04      549.00      9.81 o 
   0   1   1      767.58      685.77     10.09 o 
   1   1   1      145.97      122.40      4.61 o 
   2   1   1       90.66      124.32      4.64 o 
   3   1   1       46.86       37.55      2.64 o 
   4   1   1     1313.19     1234.26     17.33 o 
   5   1   1        4.56        4.39      2.66 o 
   6   1   1        7.29        6.13      2.61 o 
   7   1   1      141.09      140.30     11.15 o 
   8   1   1       78.12       64.99      8.55 o 
   9   1   1       10.99       11.97      5.33 o 
 -10   2   1       26.28       27.60      4.60 o 
  -9   2   1       39.77       38.54      3.53 o 
  -8   2   1        1.00        0.27      2.05 o 
  -7   2   1        0.06       -0.39      1.65 o 
  -6   2   1      630.87      711.17      8.79 o 
  -5   2   1      308.65      352.63      5.64 o 
  -4   2   1      110.51      109.17      2.91 o 
  -3   2   1      316.89      269.31      6.97 o 
  -2   2   1    10198.76     9761.81     43.98 o 
  -1   2   1       25.76       38.41      3.54 o 
   0   2   1     8476.54     8720.52     44.88 o 
   1   2   1      639.82      629.01     13.58 o 
   2   2   1       44.57       41.44      3.27 o 
   3   2   1        0.11        0.11      1.85 o 
   4   2   1       32.23       36.20      4.18 o 
   5   2   1        3.81        4.70      2.14 o 
   6   2   1       17.59       17.79      5.18 o 
   7   2   1      199.62      199.94     13.79 o 
   8   2   1        4.62        7.52      4.79 o 
 -10   3   1        3.94        3.67      2.92 o 
  -9   3   1      172.91      177.50      6.58 o 
  -8   3   1        0.41        0.71      1.87 o 
  -7   3   1       24.53       23.10      2.54 o 
  -6   3   1      261.53      245.56      5.19 o 
  -5   3   1       34.95       39.11      2.16 o 
  -4   3   1      128.19      128.91      3.84 o 
  -3   3   1       18.62       15.15      2.18 o 
  -2   3   1     5477.75     5681.12     27.29 o 
  -1   3   1      130.66      163.03      7.26 o 
   0   3   1      328.54      316.62     10.63 o 
   1   3   1        0.64       -1.11      2.28 o 
   2   3   1       37.96       28.27      3.15 o 
   3   3   1       89.97       76.49      4.98 o 
   4   3   1       58.08       52.44      3.88 o 
   5   3   1      413.79      422.87     18.38 o 
   6   3   1        2.89       -0.38      4.13 o 
   7   3   1        9.77       14.74      5.10 o 
   8   3   1        0.47        1.61      4.63 o 
 -11   4   1        0.63        1.81      2.93 o 
 -10   4   1        7.96       11.45      3.42 o 
  -9   4   1       11.08       13.98      2.51 o 
  -8   4   1        3.50        0.73      1.71 o 
  -7   4   1        4.63        7.60      1.96 o 
  -6   4   1       20.94       22.67      2.38 o 
  -5   4   1      893.87      880.10     10.57 o 
  -4   4   1      193.34      236.92      5.36 o 
  -3   4   1       18.22       18.32      2.47 o 
  -2   4   1       95.81       87.48      3.48 o 
  -1   4   1       19.60       19.59      3.33 o 
   0   4   1        7.79       14.75      3.27 o 
   1   4   1      158.63      203.72     10.09 o 
   2   4   1      334.39      305.52      9.47 o 
   3   4   1      104.60      110.28      5.20 o 
   4   4   1       36.00       32.01      6.10 o 
   5   4   1       76.58       78.95      9.11 o 
   6   4   1       58.23       75.18      9.57 o 
   7   4   1       20.57       21.99      6.36 o 
 -11   5   1        0.37        5.58      9.40 o 
 -10   5   1        0.00        2.90      2.77 o 
  -9   5   1        0.01       -2.76      2.76 o 
  -8   5   1      137.16      147.39      5.71 o 
  -7   5   1        2.82        1.16      2.03 o 
  -6   5   1       43.88       40.31      3.54 o 
  -5   5   1      137.34      138.34      4.65 o 
  -4   5   1       48.27       61.73      3.92 o 
  -3   5   1      508.21      479.34      9.89 o 
  -2   5   1       89.40       67.41      4.24 o 
  -1   5   1      268.45      218.42     10.38 o 
   0   5   1        0.15        3.95      2.97 o 
   1   5   1        4.29        3.60      3.07 o 
   2   5   1      102.12       96.52      8.27 o 
   3   5   1      115.26      117.98     10.03 o 
   4   5   1       44.05       46.54      7.54 o 
   5   5   1       65.96       81.12      9.54 o 
   6   5   1       27.31       38.60      7.55 o 
   7   5   1        1.93        3.36      5.46 o 
 -11   6   1        6.56        3.13      3.11 o 
 -10   6   1        9.46        5.41      2.83 o 
  -9   6   1        2.89       -0.90      3.14 o 
  -8   6   1       38.58       38.15      3.58 o 
  -7   6   1       31.92       28.82      6.39 o 
  -6   6   1      242.42      217.49      7.71 o 
  -5   6   1      123.75      126.46      5.92 o 
  -4   6   1      231.36      219.82      7.51 o 
  -3   6   1        7.60        5.60      2.19 o 
  -2   6   1       61.22       60.28      4.68 o 
  -1   6   1      163.47      137.34      6.40 o 
   0   6   1      163.50      158.41     10.01 o 
   1   6   1      280.41      305.38     10.33 o 
   2   6   1       77.92       85.93      8.99 o 
   3   6   1       13.16       16.48      5.68 o 
   4   6   1       11.53       11.86      5.09 o 
   5   6   1       30.80       31.97      7.59 o 
   6   6   1        0.26       -0.33      4.87 o 
 -10   7   1       15.49       13.31      4.42 o 
  -9   7   1        0.06        1.98      2.42 o 
  -8   7   1       77.89       81.54      4.55 o 
  -7   7   1      112.32      123.12      4.62 o 
  -6   7   1        0.45        0.88      1.87 o 
  -5   7   1        0.22        0.40      2.02 o 
  -4   7   1        1.84        1.82      2.27 o 
  -3   7   1        2.78        2.37      2.10 o 
  -2   7   1      129.22      122.09      6.53 o 
  -1   7   1       57.38       56.65      4.77 o 
   0   7   1      523.10      532.24     19.89 o 
   1   7   1        7.71       12.30      4.91 o 
   2   7   1       71.04       67.87      8.56 o 
   3   7   1      359.75      375.63     20.17 o 
   4   7   1       13.07       14.76      5.94 o 
   5   7   1       14.62       19.56      6.62 o 
 -10   8   1       13.35       15.35      3.45 o 
  -9   8   1        0.91        0.85      2.33 o 
  -8   8   1       18.73       17.20      3.51 o 
  -7   8   1        0.51        0.25      2.17 o 
  -6   8   1        0.15        1.20      1.96 o 
  -5   8   1       98.37      108.33      6.23 o 
  -4   8   1       61.36       64.19      5.10 o 
  -3   8   1       10.94        9.70      2.37 o 
  -2   8   1      196.77      179.93     11.86 o 
  -1   8   1       17.83       23.86      5.82 o 
   0   8   1       19.25       33.41      7.00 o 
   1   8   1       20.24       18.71      5.64 o 
   2   8   1       50.07       34.80      7.16 o 
   3   8   1       43.83       37.54      8.21 o 
   4   8   1        0.07       -5.17      5.20 o 
   5   8   1        1.44       -0.19      5.40 o 
 -10   9   1        8.95        8.29      2.94 o 
  -9   9   1        6.07        4.79      2.67 o 
  -8   9   1        0.39        3.15      4.12 o 
  -7   9   1        6.32        7.37      3.01 o 
  -6   9   1       71.22       73.28      5.70 o 
  -5   9   1        2.38        4.82      4.09 o 
  -4   9   1        0.31       -0.21      3.68 o 
  -3   9   1        3.06       -1.64      4.02 o 
  -2   9   1      133.36      131.34     11.10 o 
  -1   9   1        4.76       13.45      5.36 o 
   0   9   1       20.52       26.23      6.50 o 
   1   9   1        0.02        2.10      4.80 o 
   2   9   1        8.98       14.93      6.52 o 
   3   9   1        0.63       -1.00      5.00 o 
   4   9   1       15.71       26.12      7.51 o 
  -9  10   1        1.65       -0.78      3.26 o 
  -8  10   1       11.27       16.09      3.38 o 
  -7  10   1       24.00       22.80      3.91 o 
  -6  10   1       72.27       68.79      7.90 o 
  -5  10   1      104.87      103.46      9.50 o 
  -4  10   1        8.35       14.45      4.81 o 
  -3  10   1       10.33        4.31      4.37 o 
  -2  10   1       97.75       99.73     10.66 o 
  -1  10   1        2.05        4.34      4.69 o 
   0  10   1        0.08        0.56      4.22 o 
   1  10   1       16.39       15.07      6.15 o 
   2  10   1       33.00       39.12      8.16 o 
  -9  11   1        6.75       10.34      3.21 o 
  -8  11   1       14.57       11.45      3.18 o 
  -7  11   1      105.24      109.86      7.46 o 
  -6  11   1       24.08       19.20      5.13 o 
  -5  11   1        1.69       -1.51      3.67 o 
  -4  11   1       22.80       33.97      6.85 o 
  -3  11   1        7.74        4.80      4.77 o 
  -2  11   1       33.35       29.76      6.97 o 
  -1  11   1        0.78        6.89      5.06 o 
   0  11   1        9.27        6.61      4.84 o 
   1  11   1       11.85       14.38      6.10 o 
  -8  12   1        4.10        8.10      3.12 o 
  -7  12   1        3.69        2.07      3.24 o 
  -6  12   1        6.81        2.73      3.74 o 
  -5  12   1        0.00       -4.18      4.30 o 
  -4  12   1       38.97       38.08      7.34 o 
  -3  12   1        2.52       -0.97      4.37 o 
  -2  12   1        2.22       -2.71      4.54 o 
  -1  12   1        0.03       -3.15      5.22 o 
  -5  13   1       11.39        2.01      3.67 o 
  -4  13   1       12.45       18.66      6.24 o 
   3 -14   2       36.31       41.17      7.61 o 
   4 -14   2       18.37       21.73      5.61 o 
   5 -14   2        8.91        6.77      3.71 o 
   0 -13   2       27.05       29.44      7.53 o 
   1 -13   2       26.33       31.36      7.10 o 
   2 -13   2        0.01       -4.81      4.81 o 
   3 -13   2        2.63        3.76      4.23 o 
   4 -13   2       92.41      106.67     10.01 o 
   5 -13   2        2.12        0.03      3.18 o 
   6 -13   2        0.64       -0.36      2.76 o 
   7 -13   2        2.59       10.96      5.95 o 
  -2 -12   2        0.29        1.28      5.15 o 
  -1 -12   2        0.86        2.85      4.99 o 
   0 -12   2        2.67        6.04      5.28 o 
   1 -12   2       80.16       78.42     10.16 o 
   2 -12   2        3.50        2.54      4.31 o 
   3 -12   2        4.77        4.22      4.26 o 
   4 -12   2        8.18       13.34      4.66 o 
   5 -12   2        2.65        3.11      3.09 o 
   6 -12   2        1.91        2.92      2.40 o 
   7 -12   2        0.33        1.22      2.64 o 
   8 -12   2       17.01       19.53      6.36 o 
  -3 -11   2        1.95        2.27      4.84 o 
  -2 -11   2        0.08       -1.44      4.52 o 
  -1 -11   2        1.46        1.47      4.65 o 
   0 -11   2       52.76       52.67      8.32 o 
   1 -11   2       10.62       12.28      4.61 o 
   2 -11   2       42.51       46.64      7.22 o 
   3 -11   2       13.51       18.05      5.02 o 
   4 -11   2        0.08       -2.94      3.15 o 
   5 -11   2       51.58       65.69      4.32 o 
   6 -11   2        7.27        9.17      2.03 o 
   7 -11   2       17.12       18.25      3.16 o 
   8 -11   2        0.35        5.55      4.61 o 
   9 -11   2       12.81       13.98      6.05 o 
  -4 -10   2        6.92       11.16      5.52 o 
  -3 -10   2        4.71       -4.04      4.98 o 
  -2 -10   2       86.78       87.52     10.44 o 
  -1 -10   2       29.13       28.89      6.90 o 
   0 -10   2       35.32       46.21      7.60 o 
   1 -10   2        1.76        4.39      4.38 o 
   2 -10   2       27.86       29.81      3.99 o 
   3 -10   2       15.77       21.01      3.81 o 
   4 -10   2        4.59        5.37      2.42 o 
   5 -10   2        5.49        4.09      1.73 o 
   6 -10   2       21.72       25.08      2.68 o 
   7 -10   2       43.93       50.23      3.49 o 
   8 -10   2       16.75       18.78      3.00 o 
   9 -10   2       44.43       38.78      7.69 o 
  -5  -9   2        0.11        0.65      4.73 o 
  -4  -9   2       34.32       32.82      7.60 o 
  -3  -9   2      123.60      137.64     12.74 o 
  -2  -9   2        0.13       -0.63      4.18 o 
  -1  -9   2        3.69        7.71      4.54 o 
   0  -9   2        5.81       13.17      5.10 o 
   1  -9   2        0.06       -2.39      2.47 o 
   2  -9   2       36.22       37.00      3.97 o 
   3  -9   2        0.06        0.87      2.00 o 
   4  -9   2       52.25       70.97      4.37 o 
   5  -9   2      209.06      220.44      6.30 o 
   6  -9   2       12.88       15.49      2.10 o 
   7  -9   2      105.29      116.03      4.64 o 
   8  -9   2       85.90       93.19      4.36 o 
   9  -9   2       16.08       19.59      6.16 o 
  10  -9   2        7.71       18.30      6.45 o 
  -6  -8   2        1.82        4.63      5.39 o 
  -5  -8   2       15.21       20.79      6.34 o 
  -4  -8   2       33.72       43.12      8.17 o 
  -3  -8   2       13.45        9.20      4.83 o 
  -2  -8   2      202.53      215.86     13.91 o 
  -1  -8   2       68.43       77.15      8.48 o 
   0  -8   2        3.93        0.76      2.27 o 
   1  -8   2      117.66      118.67      6.09 o 
   2  -8   2      200.28      180.21      6.96 o 
   3  -8   2      310.44      308.90      8.48 o 
   4  -8   2        1.00        1.41      1.48 o 
   5  -8   2        6.69        4.74      1.57 o 
   6  -8   2      100.03      107.59      4.21 o 
   7  -8   2        5.44        3.10      1.53 o 
   8  -8   2      179.42      197.91      6.07 o 
   9  -8   2       56.25       62.10      6.88 o 
  10  -8   2       15.69        3.33      5.10 o 
  -7  -7   2        0.00        1.99      4.69 o 
  -6  -7   2       10.77       11.02      5.85 o 
  -5  -7   2       18.60       14.20      5.69 o 
  -4  -7   2       88.51       85.42      9.91 o 
  -3  -7   2      159.61      170.81     12.72 o 
  -2  -7   2       26.93       26.16      4.47 o 
  -1  -7   2      405.60      415.15     11.46 o 
   0  -7   2      358.23      380.58     10.25 o 
   1  -7   2      198.75      179.29      6.68 o 
   2  -7   2       55.28       61.62      3.96 o 
   3  -7   2      941.42      990.38     12.89 o 
   4  -7   2      133.58      134.65      4.22 o 
   5  -7   2       13.00       11.73      1.70 o 
   6  -7   2      212.86      210.72      5.43 o 
   7  -7   2        0.05        2.16      1.39 o 
   8  -7   2      138.96      150.70      7.27 o 
   9  -7   2       38.68       30.64      6.52 o 
  10  -7   2        2.90        8.69      5.23 o 
  -7  -6   2       16.49       15.48      6.21 o 
  -6  -6   2       45.03       49.82      8.30 o 
  -5  -6   2      283.53      279.69     16.89 o 
  -4  -6   2       25.06       21.06      5.67 o 
  -3  -6   2      402.83      390.23      9.68 o 
  -2  -6   2        0.14        1.05      2.27 o 
  -1  -6   2     1048.94     1147.98     17.23 o 
   0  -6   2       30.30       27.61      3.07 o 
   1  -6   2       55.88       68.45      3.88 o 
   2  -6   2        1.85        1.21      1.57 o 
   3  -6   2        7.52       11.54      1.71 o 
   4  -6   2      135.15      130.39      3.97 o 
   5  -6   2      360.72      388.24      6.50 o 
   6  -6   2       16.61       13.37      1.72 o 
   7  -6   2      141.94      142.68      5.72 o 
   8  -6   2        1.95       -2.34      2.34 o 
   9  -6   2       87.81       99.65      6.36 o 
  10  -6   2        0.96        2.09      2.45 o 
  -8  -5   2        2.81        3.45      4.74 o 
  -7  -5   2        9.79       12.58      5.84 o 
  -6  -5   2        1.02       -0.79      3.94 o 
  -5  -5   2      222.86      220.31      9.62 o 
  -4  -5   2       16.51       24.68      6.41 o 
  -3  -5   2       25.09       36.42      3.74 o 
  -2  -5   2      980.72      961.90     22.18 o 
  -1  -5   2       15.58       31.48      3.65 o 
   0  -5   2      315.03      242.48      6.62 o 
   1  -5   2       83.96       68.63      3.36 o 
   2  -5   2       43.23       35.43      2.33 o 
   3  -5   2      431.67      403.42      6.59 o 
   4  -5   2       93.68       79.81      2.89 o 
   5  -5   2      921.86      890.99     25.74 o 
   6  -5   2        9.25        8.46      1.45 o 
   7  -5   2       44.24       39.80      6.66 o 
   8  -5   2        4.36        4.31      2.22 o 
   9  -5   2        2.53        4.00      2.74 o 
  10  -5   2        0.25        5.71      6.03 o 
  -8  -4   2        7.15       -4.10      4.99 o 
  -7  -4   2        0.01       -1.79      4.54 o 
  -6  -4   2       64.90       54.69      6.29 o 
  -5  -4   2      126.19      103.46      6.55 o 
  -4  -4   2      863.32      788.43     19.16 o 
  -3  -4   2      229.15      205.82     10.84 o 
  -2  -4   2        7.71        1.31      1.63 o 
  -1  -4   2      871.95      795.15     16.70 o 
   0  -4   2      153.73      131.94      4.40 o 
   1  -4   2        5.18        8.35      1.50 o 
   2  -4   2      372.87      337.98      4.80 o 
   3  -4   2       68.48       52.97      1.71 o 
   4  -4   2        0.17       -0.70      0.93 o 
   5  -4   2      418.75      414.30      6.53 o 
   6  -4   2       29.15       25.39      1.98 o 
   7  -4   2      190.45      182.40      6.11 o 
   8  -4   2        0.34        0.73      1.67 o 
   9  -4   2      127.28      143.15      7.84 o 
  10  -4   2        4.59        7.71      3.20 o 
  -9  -3   2        0.19       -5.51      5.51 o 
  -8  -3   2        6.49        5.98      4.29 o 
  -7  -3   2      272.17      294.16     16.84 o 
  -6  -3   2       73.45       76.93      5.82 o 
  -5  -3   2      163.67      180.48      6.91 o 
  -4  -3   2      120.84      140.39      6.09 o 
  -3  -3   2       75.28       81.33      6.46 o 
  -2  -3   2       70.76       76.02      5.49 o 
  -1  -3   2     1244.97     1319.69     13.20 o 
   0  -3   2     5411.48     5653.31     17.83 o 
   1  -3   2     1155.95     1270.36      7.55 o 
   2  -3   2       28.27       42.81      3.96 o 
   3  -3   2     2470.57     2344.74     45.54 o 
   4  -3   2      772.28      690.26     26.35 o 
   5  -3   2       29.94       44.70      2.53 o 
   6  -3   2       69.82       70.69      3.22 o 
   7  -3   2      139.33      139.61      7.65 o 
   8  -3   2        1.01        0.21      2.01 o 
   9  -3   2        0.03       -0.19      2.70 o 
  10  -3   2       10.86        8.19      3.23 o 
  -9  -2   2       25.21       31.66      7.16 o 
  -8  -2   2        5.35       12.96      5.13 o 
  -7  -2   2       75.34       79.47      5.86 o 
  -6  -2   2       91.64       93.17      6.78 o 
  -5  -2   2      208.61      216.78      7.48 o 
  -4  -2   2       30.84       51.57      3.59 o 
  -3  -2   2      513.93      546.20      9.29 o 
  -2  -2   2     2047.46     2094.91     24.32 o 
  -1  -2   2     4625.23     4642.64     29.74 o 
   0  -2   2     1019.07     1073.92      7.38 o 
   1  -2   2      538.27      509.52     10.10 o 
   2  -2   2      854.10      830.82     10.88 o 
   3  -2   2      663.94      597.49     14.82 o 
   4  -2   2      117.39      132.52      3.83 o 
   5  -2   2        1.69        0.59      1.39 o 
   6  -2   2       43.24       31.47      3.56 o 
   7  -2   2      222.48      219.54      9.38 o 
   8  -2   2       27.96       25.70      4.10 o 
   9  -2   2       24.44       27.12      4.53 o 
  10  -2   2        0.51        0.94      4.08 o 
 -10  -1   2        0.31       -1.66      4.63 o 
  -9  -1   2        0.10        2.34      4.54 o 
  -8  -1   2        1.43        3.44      2.51 o 
  -7  -1   2       78.30       80.18      5.44 o 
  -6  -1   2        1.32        0.30      3.07 o 
  -5  -1   2        0.15       -0.33      1.62 o 
  -4  -1   2      131.73      149.72      5.11 o 
  -3  -1   2      467.46      441.65     13.71 o 
  -2  -1   2     3148.89     3416.99     28.36 o 
  -1  -1   2     1384.21     1583.20     15.69 o 
   0  -1   2      611.41      780.11      8.43 o 
   1  -1   2     5758.05     5930.56    107.96 o 
   2  -1   2      108.27      104.73      2.70 o 
   3  -1   2      217.20      261.35     12.54 o 
   4  -1   2      633.28      696.86      9.34 o 
   5  -1   2       28.47       23.28      2.20 o 
   6  -1   2        9.78        4.39      2.02 o 
   7  -1   2      209.47      200.73      7.06 o 
   8  -1   2       40.56       33.95      6.01 o 
   9  -1   2        4.68        7.21      3.25 o 
 -10   0   2        9.00       15.51      5.89 o 
  -9   0   2      138.10      141.62     12.52 o 
  -8   0   2       33.60       19.15      3.31 o 
  -7   0   2       46.55       50.39      3.61 o 
  -6   0   2        4.96        7.51      1.75 o 
  -5   0   2      163.22      163.06      3.98 o 
  -4   0   2       21.85       20.00      1.69 o 
  -3   0   2      808.85      838.55      8.93 o 
  -2   0   2     9773.77     9876.12     45.81 o 
  -1   0   2      880.29      818.16     11.47 o 
   0   0   2     1346.04     1540.23     10.40 o 
   1   0   2       86.21       85.43      3.24 o 
   2   0   2       67.70       59.60      2.57 o 
   3   0   2      312.26      307.51      6.14 o 
   4   0   2      104.03       93.65      3.38 o 
   5   0   2      105.85      130.58      6.22 o 
   6   0   2      275.14      280.62      8.05 o 
   7   0   2       82.98       94.89      6.80 o 
   8   0   2       61.70       57.73      7.69 o 
   9   0   2        7.38        8.77      4.81 o 
 -10   1   2        1.77       -0.95      4.17 o 
  -9   1   2        1.15       -1.09      2.25 o 
  -8   1   2        2.77        0.40      2.21 o 
  -7   1   2       61.66       70.84      3.31 o 
  -6   1   2       13.95       14.73      1.76 o 
  -5   1   2      214.13      191.86      4.04 o 
  -4   1   2       86.63       86.27      2.83 o 
  -3   1   2       47.67       38.49      3.36 o 
  -2   1   2     2274.94     2310.68     23.57 o 
  -1   1   2     7243.67     7021.99     38.39 o 
   0   1   2     1218.79     1094.58     10.92 o 
   1   1   2     3446.42     3310.29     21.81 o 
   2   1   2      706.76      700.26      9.02 o 
   3   1   2      561.14      624.94      9.54 o 
   4   1   2       37.46       40.50      3.33 o 
   5   1   2      309.81      272.38      6.85 o 
   6   1   2       62.89       60.47      7.28 o 
   7   1   2       57.76       51.75      7.46 o 
   8   1   2       15.40       17.66      5.56 o 
   9   1   2        1.47       -0.22      4.61 o 
 -10   2   2       26.32       30.18      4.42 o 
  -9   2   2        2.61        3.23      2.07 o 
  -8   2   2      260.91      274.03     15.54 o 
  -7   2   2       12.79       13.09      1.79 o 
  -6   2   2      173.46      178.25      4.33 o 
  -5   2   2      859.31      836.16     10.60 o 
  -4   2   2       86.67       79.08      2.99 o 
  -3   2   2     3137.77     3061.42     45.17 o 
  -2   2   2    33682.25    31915.83     93.14 o 
  -1   2   2    45092.89    42730.22    107.87 o 
   0   2   2      650.45      632.16     14.05 o 
   1   2   2     1198.14     1157.64     15.93 o 
   2   2   2     1141.20     1210.07     16.30 o 
   3   2   2        0.07        5.01      2.44 o 
   4   2   2       60.76       46.80      3.48 o 
   5   2   2      240.02      221.41      8.94 o 
   6   2   2        0.23        0.48      3.97 o 
   7   2   2       66.43       64.93      8.58 o 
   8   2   2        2.74        9.89      5.30 o 
 -11   3   2        3.11        1.46      4.62 o 
 -10   3   2       47.37       51.80      5.12 o 
  -9   3   2        5.72        3.97      3.52 o 
  -8   3   2        8.78       11.47      2.61 o 
  -7   3   2      148.71      169.92      4.71 o 
  -6   3   2       19.12       25.44      2.39 o 
  -5   3   2      148.58      141.38      4.37 o 
  -4   3   2      316.94      254.70      7.64 o 
  -3   3   2     1009.64      970.05     31.66 o 
  -2   3   2     3548.43     3478.05     34.30 o 
  -1   3   2      208.67      202.47      8.63 o 
   0   3   2      281.37      264.67     10.24 o 
   1   3   2      265.84      224.45      9.19 o 
   2   3   2      115.90      117.75      5.90 o 
   3   3   2      503.78      533.78     10.55 o 
   4   3   2      263.35      273.73      9.87 o 
   5   3   2        0.96        2.61      3.98 o 
   6   3   2        4.48       10.37      4.89 o 
   7   3   2       39.44       37.94      7.42 o 
   8   3   2        0.51        0.15      4.10 o 
 -11   4   2        0.28        0.58      3.97 o 
 -10   4   2       11.86       16.05      3.66 o 
  -9   4   2      106.32      113.82      9.80 o 
  -8   4   2       22.03       27.56      3.79 o 
  -7   4   2       38.88       45.56      3.25 o 
  -6   4   2       27.61       24.85      2.44 o 
  -5   4   2       59.31       57.84      3.06 o 
  -4   4   2      187.20      183.56      6.56 o 
  -3   4   2      189.76      192.61      6.61 o 
  -2   4   2       81.08       78.48      4.45 o 
  -1   4   2       30.61       41.15      5.01 o 
   0   4   2      138.14      159.96      8.94 o 
   1   4   2       84.75       82.57      5.25 o 
   2   4   2      481.18      482.75     12.81 o 
   3   4   2       11.28       13.86      3.20 o 
   4   4   2        8.56       11.81      5.24 o 
   5   4   2      151.96      135.36     11.66 o 
   6   4   2       87.74       92.03     10.61 o 
   7   4   2        2.95       12.85      5.94 o 
 -11   5   2       40.74       51.32      8.13 o 
 -10   5   2        2.57        1.55      2.49 o 
  -9   5   2        8.83        6.90      2.58 o 
  -8   5   2        5.50        0.51      2.77 o 
  -7   5   2      116.83      123.75      6.50 o 
  -6   5   2        3.62        1.54      1.68 o 
  -5   5   2       25.85       25.90      2.51 o 
  -4   5   2      222.13      209.17     18.34 o 
  -3   5   2      226.63      222.43      7.54 o 
  -2   5   2       13.19       13.74      3.57 o 
  -1   5   2      440.07      415.00     14.89 o 
   0   5   2      338.70      304.84     13.53 o 
   1   5   2       19.53       11.96      3.85 o 
   2   5   2       56.77       44.26      6.64 o 
   3   5   2        4.65        1.86      4.12 o 
   4   5   2       15.93       21.62      5.86 o 
   5   5   2        0.71       -0.07      4.66 o 
   6   5   2        0.24       -3.95      4.86 o 
 -11   6   2        0.14       -2.53      3.80 o 
 -10   6   2        2.44        4.34      3.56 o 
  -9   6   2       24.72       28.43      4.58 o 
  -8   6   2       19.94       23.74      5.01 o 
  -7   6   2       32.26       43.29      4.27 o 
  -6   6   2      100.77      108.90      6.12 o 
  -5   6   2        0.04        0.97      2.50 o 
  -4   6   2       51.81       48.15      4.22 o 
  -3   6   2      120.33      112.53      5.97 o 
  -2   6   2       33.99       48.53      4.36 o 
  -1   6   2       20.75       29.30      4.82 o 
   0   6   2       19.35       23.58      3.64 o 
   1   6   2       32.00       23.37      5.56 o 
   2   6   2        8.52        6.21      4.25 o 
   3   6   2      204.20      197.64     14.13 o 
   4   6   2       11.32       15.07      5.69 o 
   5   6   2       28.34       29.11      7.08 o 
   6   6   2        5.70       11.53      6.45 o 
 -10   7   2        3.47       -2.52      8.44 o 
  -9   7   2        2.64        6.19      2.83 o 
  -8   7   2       22.24       21.96      3.44 o 
  -7   7   2       12.25        8.96      2.82 o 
  -6   7   2       15.60       15.44      2.52 o 
  -5   7   2       48.96       40.12      4.25 o 
  -4   7   2        2.10        0.12      2.09 o 
  -3   7   2       16.47       20.97      3.46 o 
  -2   7   2       15.50       20.86      3.50 o 
  -1   7   2       84.62       84.24      8.78 o 
   0   7   2       32.45       30.27      6.02 o 
   1   7   2      122.86      120.45     10.74 o 
   2   7   2       21.95       23.62      5.99 o 
   3   7   2      150.84      147.71     13.10 o 
   4   7   2       44.78       44.47      8.44 o 
   5   7   2        3.38        3.29      4.89 o 
 -10   8   2        9.25        6.83      2.71 o 
  -9   8   2        3.53        0.56      2.50 o 
  -8   8   2       53.02       51.92      4.93 o 
  -7   8   2        8.51        7.96      2.88 o 
  -6   8   2       24.10       21.67      5.22 o 
  -5   8   2        8.13        3.94      3.63 o 
  -4   8   2        0.00        3.10      3.67 o 
  -3   8   2       20.19       17.29      5.25 o 
  -2   8   2        5.45        3.26      4.44 o 
  -1   8   2       39.97       46.12      7.46 o 
   0   8   2        2.99       -1.99      4.58 o 
   1   8   2      100.19      114.98     11.18 o 
   2   8   2       38.50       37.81      7.56 o 
   3   8   2        2.39       -3.36      4.87 o 
   4   8   2        4.83        6.05      5.78 o 
 -10   9   2       13.52       11.87      3.20 o 
  -9   9   2        7.43        5.79      2.85 o 
  -8   9   2       22.29       24.57      3.92 o 
  -7   9   2        1.17       -1.56      2.56 o 
  -6   9   2        1.20        3.81      3.42 o 
  -5   9   2        1.84       -1.44      3.37 o 
  -4   9   2       17.39       14.87      5.11 o 
  -3   9   2       24.05       24.05      4.15 o 
  -2   9   2       19.13       12.95      5.43 o 
  -1   9   2      109.66      116.63     11.34 o 
   0   9   2        4.07       -1.08      4.59 o 
   1   9   2      112.74      127.32     12.47 o 
   2   9   2        4.43        8.71      5.86 o 
   3   9   2        2.02        5.51      5.77 o 
  -9  10   2        1.90        2.08      2.67 o 
  -8  10   2       17.29       19.78      3.71 o 
  -7  10   2        0.10        0.67      2.74 o 
  -6  10   2       13.27       14.81      5.22 o 
  -5  10   2        0.06       -2.13      3.85 o 
  -4  10   2        0.06       -2.69      3.67 o 
  -3  10   2       30.25       31.75      4.91 o 
  -2  10   2        0.48        0.35      4.96 o 
  -1  10   2       19.61       14.14      5.80 o 
   0  10   2       56.40       46.71      8.93 o 
   1  10   2       14.25       16.42      6.23 o 
   2  10   2        6.84        4.81      4.97 o 
  -8  11   2       10.18       10.03      3.85 o 
  -7  11   2        0.98        4.07      7.01 o 
  -6  11   2       22.42       20.33      5.84 o 
  -5  11   2        0.60       -0.23      3.83 o 
  -4  11   2        0.62        3.05      4.66 o 
  -3  11   2       19.83       32.13      5.19 o 
  -2  11   2       27.59       24.07      6.93 o 
  -1  11   2        0.01       -0.04      5.30 o 
   0  11   2       11.38       16.65      6.57 o 
  -7  12   2        2.68        3.62      5.47 o 
  -6  12   2        0.28        0.72      3.71 o 
  -5  12   2        0.43        8.36      4.61 o 
  -4  12   2        4.05       -1.55      4.33 o 
  -3  12   2        6.06        6.77      3.67 o 
  -2  12   2       14.64       11.92      5.89 o 
   2 -14   3       18.38       14.96      5.45 o 
   3 -14   3       48.43       44.83      7.88 o 
   4 -14   3       74.51       80.35      8.80 o 
   5 -14   3        0.07       14.13      5.97 o 
   6 -14   3       17.16       15.53      6.58 o 
  -1 -13   3        0.05        4.32      5.00 o 
   0 -13   3       57.83       55.82      9.01 o 
   1 -13   3       26.48       26.37      6.83 o 
   2 -13   3       35.74       36.79      7.06 o 
   3 -13   3       16.63       19.97      5.73 o 
   4 -13   3        0.90        6.10      3.87 o 
   5 -13   3        0.63        2.05      2.55 o 
   6 -13   3       17.50       22.87      7.03 o 
   7 -13   3       12.96       14.05      5.87 o 
  -2 -12   3        2.32        2.27      5.15 o 
  -1 -12   3       18.08       17.21      6.02 o 
   0 -12   3       22.77       22.53      6.68 o 
   1 -12   3        6.33        4.87      4.20 o 
   2 -12   3       12.52       15.71      4.90 o 
   3 -12   3        0.08       -4.31      4.31 o 
   4 -12   3        9.00       18.72      4.66 o 
   5 -12   3        0.46       -0.07      2.42 o 
   6 -12   3       10.55        8.27      2.60 o 
   7 -12   3       50.78       45.61      8.43 o 
   8 -12   3        0.01       -1.03      4.64 o 
  -3 -11   3        0.39       -0.82      4.55 o 
  -2 -11   3      100.59       89.52     11.09 o 
  -1 -11   3       11.76        8.41      5.00 o 
   0 -11   3       17.22       15.29      5.11 o 
   1 -11   3      199.87      193.99     13.26 o 
   2 -11   3        8.57        5.68      3.70 o 
   3 -11   3        4.80        3.90      2.88 o 
   4 -11   3       67.43       79.82      5.12 o 
   5 -11   3       12.66       17.37      2.37 o 
   6 -11   3       12.83       14.81      2.19 o 
   7 -11   3       22.80       26.90      3.24 o 
   8 -11   3       64.03       61.59      9.49 o 
   9 -11   3       24.18       29.71      7.32 o 
  -4 -10   3        5.04        4.95      5.24 o 
  -3 -10   3        2.59       -1.63      4.36 o 
  -2 -10   3       46.43       50.53      8.23 o 
  -1 -10   3      105.21       97.07     10.16 o 
   0 -10   3        2.21        1.33      3.96 o 
   1 -10   3       51.94       66.10      5.39 o 
   2 -10   3        7.06        5.95      2.23 o 
   3 -10   3        3.80        1.24      2.01 o 
   4 -10   3       11.00       14.57      2.28 o 
   5 -10   3        1.75        2.68      1.53 o 
   6 -10   3        1.06        2.05      1.40 o 
   7 -10   3        0.97       -0.25      1.36 o 
   8 -10   3       29.46       28.45      6.86 o 
   9 -10   3        0.19        7.62      5.41 o 
  -5  -9   3        3.37        9.00      6.37 o 
  -4  -9   3       15.47       12.57      6.07 o 
  -3  -9   3        3.49        5.65      4.93 o 
  -2  -9   3       26.09       25.56      6.40 o 
  -1  -9   3      150.97      160.61     11.79 o 
   0  -9   3       47.06       54.22      4.81 o 
   1  -9   3        5.06        2.85      2.22 o 
   2  -9   3      142.33      145.77      6.40 o 
   3  -9   3       32.92       32.93      3.32 o 
   4  -9   3        4.09        5.37      1.68 o 
   5  -9   3        8.27        7.75      1.66 o 
   6  -9   3      104.33      111.27      3.98 o 
   7  -9   3       12.83       12.95      1.69 o 
   8  -9   3       31.54       31.80      3.10 o 
   9  -9   3       40.16       53.14      8.35 o 
  10  -9   3        1.93       -0.72      5.22 o 
  -6  -8   3        0.08       -3.33      4.96 o 
  -5  -8   3        0.04        4.68      4.64 o 
  -4  -8   3       56.97       60.52      8.94 o 
  -3  -8   3        0.44        4.70      4.90 o 
  -2  -8   3      155.16      167.81     12.22 o 
  -1  -8   3      104.19      108.46      6.34 o 
   0  -8   3      115.19      135.35      6.58 o 
   1  -8   3       95.70      102.42      5.35 o 
   2  -8   3        1.43        0.95      1.77 o 
   3  -8   3        0.94        0.29      1.71 o 
   4  -8   3      154.31      164.54      4.57 o 
   5  -8   3       20.17       19.67      1.80 o 
   6  -8   3       20.28       17.64      1.76 o 
   7  -8   3       20.92       17.60      2.14 o 
   8  -8   3        6.81        4.69      4.78 o 
   9  -8   3       58.20       80.21     10.22 o 
  10  -8   3        1.34       -6.41      6.41 o 
  -7  -7   3        4.36        6.60      5.36 o 
  -6  -7   3       13.55       13.47      5.55 o 
  -5  -7   3        2.07        1.54      4.59 o 
  -4  -7   3      232.80      211.21     14.39 o 
  -3  -7   3       35.83       41.04      7.06 o 
  -2  -7   3        0.09       -0.60      1.83 o 
  -1  -7   3      235.65      234.20      8.41 o 
   0  -7   3      152.80      142.37      6.12 o 
   1  -7   3        5.43        5.58      2.06 o 
   2  -7   3        9.24        4.69      1.57 o 
   3  -7   3      525.64      542.43      8.22 o 
   4  -7   3      715.06      717.89     11.63 o 
   5  -7   3       18.00       20.37      1.59 o 
   6  -7   3      181.92      181.23      4.88 o 
   7  -7   3        0.04       -0.17      1.72 o 
   8  -7   3       25.91       27.36      5.32 o 
   9  -7   3       12.71        0.82      4.96 o 
  10  -7   3        0.76       -5.50      5.50 o 
  -8  -6   3        9.86       14.21      6.05 o 
  -7  -6   3        1.38       -1.53      5.20 o 
  -6  -6   3      237.50      226.12     15.65 o 
  -5  -6   3       60.42       43.68      7.39 o 
  -4  -6   3       55.80       41.23      6.91 o 
  -3  -6   3      172.71      153.71      7.48 o 
  -2  -6   3       83.24       68.45      3.93 o 
  -1  -6   3       46.64       46.31      3.83 o 
   0  -6   3      841.91      872.22     13.12 o 
   1  -6   3      170.02      180.40      5.46 o 
   2  -6   3      628.15      611.05      8.57 o 
   3  -6   3      470.44      504.04      6.24 o 
   4  -6   3      552.36      567.47     10.64 o 
   5  -6   3       20.83       20.59      1.44 o 
   6  -6   3       31.72       39.44      3.19 o 
   7  -6   3      353.62      348.93      8.62 o 
   8  -6   3        5.05        0.76      1.52 o 
   9  -6   3        1.99        3.29      5.01 o 
  10  -6   3       21.05       27.80      7.40 o 
  -8  -5   3        3.43       -1.41      5.29 o 
  -7  -5   3       19.16       26.87      7.34 o 
  -6  -5   3        1.45       -2.11      4.69 o 
  -5  -5   3        2.26        3.54      3.27 o 
  -4  -5   3      118.80      116.01      6.66 o 
  -3  -5   3       42.41       51.92      5.95 o 
  -2  -5   3        7.99       10.77      2.06 o 
  -1  -5   3      964.77      929.04     10.96 o 
   0  -5   3       57.77       68.39      2.85 o 
   1  -5   3      939.40      992.73     10.89 o 
   2  -5   3     1140.99     1133.69      9.19 o 
   3  -5   3     1406.61     1328.18     12.22 o 
   4  -5   3      377.88      354.94     13.12 o 
   5  -5   3       74.83       66.20      2.94 o 
   6  -5   3       14.74       12.37      1.49 o 
   7  -5   3        0.23        0.91      1.43 o 
   8  -5   3      279.84      279.29     15.98 o 
   9  -5   3        9.89        9.87      2.98 o 
  10  -5   3       14.05       26.38      7.14 o 
  -9  -4   3        8.58        7.03      5.26 o 
  -8  -4   3       22.56       22.29      6.99 o 
  -7  -4   3      142.50      161.07     13.12 o 
  -6  -4   3       60.39       56.15      5.31 o 
  -5  -4   3       60.24       59.96      5.14 o 
  -4  -4   3        8.23        2.19      2.82 o 
  -3  -4   3        1.80        2.33      2.73 o 
  -2  -4   3      414.32      382.57     12.63 o 
  -1  -4   3       86.66      102.39      4.40 o 
   0  -4   3      553.50      500.25      6.07 o 
   1  -4   3      622.69      651.16      5.21 o 
   2  -4   3      904.33      885.68     17.67 o 
   3  -4   3       38.74       36.19      4.65 o 
   4  -4   3      126.36      112.78      2.74 o 
   5  -4   3        6.13        7.10      1.22 o 
   6  -4   3      117.25      113.91      5.80 o 
   7  -4   3      150.03      143.51      7.85 o 
   8  -4   3       22.71       16.74      3.20 o 
   9  -4   3       13.22       19.78      3.87 o 
  10  -4   3        7.63       17.97      6.54 o 
  -9  -3   3       17.60       20.30      6.45 o 
  -8  -3   3       10.17        9.27      4.91 o 
  -7  -3   3      133.84      140.91      7.50 o 
  -6  -3   3      419.94      440.62     11.96 o 
  -5  -3   3       69.08       64.47      4.59 o 
  -4  -3   3      170.54      178.88      6.45 o 
  -3  -3   3      478.91      512.23     15.04 o 
  -2  -3   3      327.02      321.34     10.64 o 
  -1  -3   3      739.74      810.52     10.06 o 
   0  -3   3     1189.43     1348.72     17.25 o 
   1  -3   3      545.43      593.04     12.66 o 
   2  -3   3      176.25      181.97      7.95 o 
   3  -3   3      212.50      246.77      6.64 o 
   4  -3   3      125.10      106.87      3.11 o 
   5  -3   3      897.68      874.82      9.68 o 
   6  -3   3       64.53       57.47      2.98 o 
   7  -3   3        1.36        8.44      3.76 o 
   8  -3   3       28.89       31.15      4.68 o 
   9  -3   3        0.36       -1.56      2.79 o 
 -10  -2   3        0.81        1.71      4.41 o 
  -9  -2   3        1.59        4.24      4.68 o 
  -8  -2   3       42.51       54.57      6.31 o 
  -7  -2   3        1.38       -3.62      3.62 o 
  -6  -2   3      282.73      313.32      9.41 o 
  -5  -2   3       42.70       44.54      3.26 o 
  -4  -2   3      808.02      804.43     11.89 o 
  -3  -2   3       29.04       43.62      4.51 o 
  -2  -2   3       58.57       94.50      5.60 o 
  -1  -2   3      440.65      500.79     10.33 o 
   0  -2   3        1.36        1.88      1.29 o 
   1  -2   3      466.18      372.42      3.50 o 
   2  -2   3      758.94      714.84      7.35 o 
   3  -2   3     2109.63     2069.14     57.68 o 
   4  -2   3       12.72        6.54      1.38 o 
   5  -2   3       20.75       19.73      1.96 o 
   6  -2   3      100.64       90.92     10.33 o 
   7  -2   3        1.30       -1.02      1.85 o 
   8  -2   3       78.97       80.19      6.26 o 
   9  -2   3       13.48       10.02      3.57 o 
 -10  -1   3       20.54       15.98      6.17 o 
  -9  -1   3       34.19       37.00      7.41 o 
  -8  -1   3        6.91        7.86      2.64 o 
  -7  -1   3        6.42        5.91      2.22 o 
  -6  -1   3       53.94       54.12      5.41 o 
  -5  -1   3       36.76       39.87      2.73 o 
  -4  -1   3        5.51        4.93      1.68 o 
  -3  -1   3      135.59      129.30      3.46 o 
  -2  -1   3       58.36       57.59      4.55 o 
  -1  -1   3      212.61      216.58      3.74 o 
   0  -1   3     9348.44    10046.48     67.30 o 
   1  -1   3      851.27      824.53      6.83 o 
   2  -1   3      725.44      690.85      7.31 o 
   3  -1   3        2.32        2.32      1.34 o 
   4  -1   3       78.22       74.09      4.36 o 
   5  -1   3      137.80      139.87      5.47 o 
   6  -1   3       72.65       64.36      5.09 o 
   7  -1   3       40.97       36.94      3.62 o 
   8  -1   3       11.04        8.79      3.49 o 
   9  -1   3        0.13        2.76      3.05 o 
 -10   0   3        5.95       10.53      6.09 o 
  -9   0   3        8.52       10.52      2.87 o 
  -8   0   3       52.67       64.49      4.21 o 
  -7   0   3      170.46      200.87      9.46 o 
  -6   0   3       52.46       54.84      3.13 o 
  -5   0   3      145.65      146.34      4.23 o 
  -4   0   3      144.37      171.82     11.57 o 
  -3   0   3      181.16      161.03      7.35 o 
  -2   0   3      543.16      709.20     13.75 o 
  -1   0   3     1881.88     1743.47     17.78 o 
   0   0   3      436.34      421.51     15.40 o 
   1   0   3       83.48       90.70      3.02 o 
   2   0   3     1688.96     1647.15     20.72 o 
   3   0   3       41.02       56.20      2.96 o 
   4   0   3      528.82      516.00      9.27 o 
   5   0   3       51.00       44.22      7.19 o 
   6   0   3       24.93       39.15      3.72 o 
   7   0   3        0.89        4.04      5.99 o 
   8   0   3        2.99        8.91      4.68 o 
   9   0   3       22.68       25.33      6.52 o 
 -10   1   3        3.01        7.66      5.11 o 
  -9   1   3       75.68       83.63      8.14 o 
  -8   1   3       40.84       34.70      3.65 o 
  -7   1   3        3.62        2.56      1.45 o 
  -6   1   3        9.63        8.24      1.37 o 
  -5   1   3      158.63      144.01      3.09 o 
  -4   1   3       56.43       49.75      6.99 o 
  -3   1   3        0.99        3.24      2.40 o 
  -2   1   3     2202.66     1932.40     13.01 o 
  -1   1   3      832.39      929.05     10.48 o 
   0   1   3       66.20       63.02      2.93 o 
   1   1   3       91.98       90.20      4.33 o 
   2   1   3     2218.83     2216.24     17.20 o 
   3   1   3        1.96        0.49      1.93 o 
   4   1   3       66.41       54.13      3.93 o 
   5   1   3       31.14       36.95      3.57 o 
   6   1   3      253.65      254.17     14.18 o 
   7   1   3       24.23       27.78      6.00 o 
   8   1   3        0.08       -3.44      3.92 o 
 -11   2   3        9.61        9.41      5.22 o 
 -10   2   3       31.89       27.29      6.51 o 
  -9   2   3       14.78       15.70      2.94 o 
  -8   2   3       37.85       42.59      3.03 o 
  -7   2   3       33.05       34.05      2.28 o 
  -6   2   3       60.75       57.70      3.03 o 
  -5   2   3       15.99       15.76      1.68 o 
  -4   2   3       24.35       31.01      1.86 o 
  -3   2   3      410.64      403.41     12.22 o 
  -2   2   3     3327.52     3163.31     33.43 o 
  -1   2   3        0.03        9.95      3.39 o 
   0   2   3        3.45        3.05      1.94 o 
   1   2   3        9.46        9.08      2.20 o 
   2   2   3      374.96      383.25      9.90 o 
   3   2   3      233.26      237.88      8.60 o 
   4   2   3      106.94      116.48      6.46 o 
   5   2   3      312.36      315.12     15.78 o 
   6   2   3        0.05       -1.65      3.88 o 
   7   2   3        8.43       13.69      5.26 o 
   8   2   3        2.13        5.34      4.78 o 
 -11   3   3       44.21       45.96      7.77 o 
 -10   3   3       11.12       22.37      6.11 o 
  -9   3   3       35.19       42.01      6.91 o 
  -8   3   3       25.80       26.97      4.08 o 
  -7   3   3      135.58      146.19      5.06 o 
  -6   3   3        5.74        6.81      1.70 o 
  -5   3   3      228.75      223.67      5.29 o 
  -4   3   3      583.71      538.12     12.27 o 
  -3   3   3      129.25      142.34      8.08 o 
  -2   3   3      533.31      521.95     14.78 o 
  -1   3   3       22.08       26.50      3.97 o 
   0   3   3       12.78        9.14      2.38 o 
   1   3   3       41.39       42.87      3.92 o 
   2   3   3       46.77       42.46      3.27 o 
   3   3   3      627.59      601.56     11.61 o 
   4   3   3        9.20        8.29      4.28 o 
   5   3   3      135.53      151.45     11.88 o 
   6   3   3       16.77       11.39      5.22 o 
   7   3   3       12.16       10.29      5.44 o 
 -11   4   3        0.31        2.71      4.20 o 
 -10   4   3        0.00        4.28      3.98 o 
  -9   4   3       13.82       11.48      4.64 o 
  -8   4   3        1.45       -2.06      2.30 o 
  -7   4   3      701.19      770.14     11.35 o 
  -6   4   3        7.32        6.06      1.66 o 
  -5   4   3      202.85      221.76      5.70 o 
  -4   4   3     3306.29     3305.39     28.36 o 
  -3   4   3      364.41      339.60      9.32 o 
  -2   4   3     1009.06     1040.11     22.82 o 
  -1   4   3      564.67      595.92     17.55 o 
   0   4   3      401.36      393.72     14.82 o 
   1   4   3       59.02       59.80      4.86 o 
   2   4   3      107.12      104.62      5.24 o 
   3   4   3      166.20      158.38     11.62 o 
   4   4   3       86.77       88.79      9.53 o 
   5   4   3        7.23        4.38      4.25 o 
   6   4   3       20.43       18.44      6.30 o 
   7   4   3        0.19       -3.65      5.64 o 
 -11   5   3        8.11       13.87      5.30 o 
 -10   5   3       77.52       77.77      8.97 o 
  -9   5   3        2.98       -0.91      3.89 o 
  -8   5   3        0.40        1.22      1.66 o 
  -7   5   3        8.56        3.86      1.77 o 
  -6   5   3      143.77      152.41      5.32 o 
  -5   5   3       93.68      108.18      4.85 o 
  -4   5   3       52.22       55.93      4.49 o 
  -3   5   3     1700.34     1724.48     31.41 o 
  -2   5   3      214.53      235.24      8.37 o 
  -1   5   3       38.39       29.91      4.55 o 
   0   5   3       72.53       72.85      7.30 o 
   1   5   3        9.76       11.68      2.57 o 
   2   5   3      108.00      112.95     10.11 o 
   3   5   3       19.01       26.38      6.00 o 
   4   5   3       19.46       17.09      5.61 o 
   5   5   3       19.93       23.27      6.15 o 
   6   5   3        0.18       -0.60      4.68 o 
 -11   6   3        0.38       -0.23      4.07 o 
 -10   6   3        0.20        0.91      2.36 o 
  -9   6   3       12.23       13.18      4.87 o 
  -8   6   3       37.92       36.34      6.36 o 
  -7   6   3        4.03        6.24      4.23 o 
  -6   6   3      120.60      123.72      6.86 o 
  -5   6   3       44.22       51.66      4.91 o 
  -4   6   3        0.90        1.53      2.37 o 
  -3   6   3       22.12       19.04      3.34 o 
  -2   6   3        9.02        4.89      2.55 o 
  -1   6   3       71.77       72.77      5.49 o 
   0   6   3        0.06        2.69      4.12 o 
   1   6   3        2.81        2.71      4.54 o 
   2   6   3      135.43      130.86     11.39 o 
   3   6   3        5.10        0.60      4.92 o 
   4   6   3       12.54        4.98      5.40 o 
   5   6   3       19.50       17.51      6.59 o 
 -10   7   3        1.80        1.71      3.98 o 
  -9   7   3       55.84       55.60      4.96 o 
  -8   7   3        0.39       -1.71      2.36 o 
  -7   7   3       19.23       21.74      5.06 o 
  -6   7   3        8.72        7.81      4.32 o 
  -5   7   3        0.01        1.95      3.76 o 
  -4   7   3       20.63       17.51      4.83 o 
  -3   7   3       32.36       23.74      5.59 o 
  -2   7   3      195.14      176.88     12.79 o 
  -1   7   3        0.19       -3.74      4.77 o 
   0   7   3      111.00      102.18     10.31 o 
   1   7   3        1.03        0.34      4.36 o 
   2   7   3       13.43       12.89      5.12 o 
   3   7   3        4.15        6.01      5.58 o 
   4   7   3        5.72        7.37      5.40 o 
 -10   8   3        5.19       -1.43      3.77 o 
  -9   8   3        2.15        0.70      2.42 o 
  -8   8   3        2.39        0.88      2.43 o 
  -7   8   3       36.78       35.38      4.41 o 
  -6   8   3        4.49        1.46      3.75 o 
  -5   8   3       62.49       62.24      7.96 o 
  -4   8   3       12.37        6.66      4.47 o 
  -3   8   3       74.17       67.54      8.61 o 
  -2   8   3       23.19       19.38      5.88 o 
  -1   8   3        9.83        1.94      4.45 o 
   0   8   3        0.61        3.13      4.37 o 
   1   8   3        7.47        6.49      5.15 o 
   2   8   3       21.12       22.21      6.79 o 
   3   8   3        1.11        1.97      4.57 o 
  -9   9   3        0.68        1.59      2.60 o 
  -8   9   3       17.07       19.43      3.60 o 
  -7   9   3        0.00        1.34      4.13 o 
  -6   9   3        5.04        2.09      3.88 o 
  -5   9   3       15.82       10.94      4.69 o 
  -4   9   3        0.00        0.45      3.87 o 
  -3   9   3       98.97      108.33     10.75 o 
  -2   9   3       41.70       33.58      6.93 o 
  -1   9   3       41.26       42.32      7.99 o 
   0   9   3       44.61       55.92      8.80 o 
   1   9   3       61.11       64.98      9.99 o 
   2   9   3       45.60       49.15      9.11 o 
  -9  10   3        0.08        0.99      2.49 o 
  -8  10   3        3.00        4.13      2.93 o 
  -7  10   3        0.18        1.56      2.78 o 
  -6  10   3        8.56       13.41      5.19 o 
  -5  10   3        3.68        4.28      4.18 o 
  -4  10   3        5.42        6.63      5.00 o 
  -3  10   3       14.23       20.54      6.48 o 
  -2  10   3        7.26        7.42      5.33 o 
  -1  10   3        6.81        5.55      5.26 o 
   0  10   3       21.28       31.39      8.45 o 
   1  10   3       23.42       18.88      7.34 o 
  -8  11   3        0.62        2.28      2.86 o 
  -7  11   3        1.47       -3.70      4.46 o 
  -6  11   3        0.38       -3.07      4.62 o 
  -5  11   3        4.97        0.05      4.18 o 
  -4  11   3        0.49        7.15      4.94 o 
  -3  11   3       17.91       20.74      6.82 o 
  -2  11   3        0.75        1.80      5.17 o 
  -1  11   3        0.88        2.25      5.12 o 
  -5  12   3        5.16        5.99      4.47 o 
  -4  12   3       12.18        9.80      5.52 o 
   1 -14   4        0.64       -1.82      3.99 o 
   2 -14   4        9.57       13.41      5.75 o 
   3 -14   4       14.96       15.00      4.98 o 
   4 -14   4       58.40       76.82      8.09 o 
   5 -14   4      106.11      102.43     12.72 o 
   6 -14   4       18.06       25.13      7.55 o 
  -1 -13   4        4.29        8.80      5.16 o 
   0 -13   4        1.12       -1.93      4.71 o 
   1 -13   4       52.20       56.21      8.34 o 
   2 -13   4        2.26       -4.42      4.52 o 
   3 -13   4       39.42       38.51      6.38 o 
   4 -13   4       77.12       90.56      6.73 o 
   5 -13   4       22.11       18.06      3.27 o 
   6 -13   4       21.44       27.49      7.53 o 
   7 -13   4       13.74       12.90      6.67 o 
  -3 -12   4        0.29       -6.23      6.23 o 
  -2 -12   4        8.75        2.66      4.28 o 
  -1 -12   4       10.47       16.96      6.29 o 
   0 -12   4        7.60        5.50      4.91 o 
   1 -12   4       90.02      102.08     10.02 o 
   2 -12   4       16.48       15.08      4.71 o 
   3 -12   4       56.37       64.73      7.37 o 
   4 -12   4        0.02       -1.53      1.95 o 
   5 -12   4       20.39       19.12      2.38 o 
   6 -12   4        3.40        4.89      4.60 o 
   7 -12   4       22.86       26.54      7.14 o 
   8 -12   4       50.14       56.45      9.53 o 
  -4 -11   4        6.63       14.36      6.63 o 
  -3 -11   4        2.63       -0.45      4.47 o 
  -2 -11   4       62.19       60.74      9.08 o 
  -1 -11   4      168.63      181.75     13.64 o 
   0 -11   4       25.92       27.99      6.10 o 
   1 -11   4       13.50       13.49      4.57 o 
   2 -11   4       13.73       16.97      3.11 o 
   3 -11   4      187.48      186.46      8.11 o 
   4 -11   4        3.24        2.24      1.61 o 
   5 -11   4       12.04       11.50      1.90 o 
   6 -11   4       41.17       51.72      3.52 o 
   7 -11   4       47.27       43.21      8.01 o 
   8 -11   4       15.28       15.64      6.20 o 
   9 -11   4        2.17        6.47      5.84 o 
  -5 -10   4        2.88        8.55      5.66 o 
  -4 -10   4        4.31        6.23      5.16 o 
  -3 -10   4       30.34       38.01      7.62 o 
  -2 -10   4       69.65       82.31      9.72 o 
  -1 -10   4       13.24        8.70      4.96 o 
   0 -10   4       39.48       32.81      6.32 o 
   1 -10   4        0.49        1.16      2.28 o 
   2 -10   4       39.72       56.24      4.49 o 
   3 -10   4       31.40       38.72      3.53 o 
   4 -10   4       74.59       84.67      3.85 o 
   5 -10   4      107.74      110.20      3.88 o 
   6 -10   4        0.52        2.00      0.94 o 
   7 -10   4        2.12        7.06      4.89 o 
   8 -10   4        6.59        9.87      5.25 o 
   9 -10   4       22.75       26.38      7.02 o 
  -6  -9   4        0.11        6.59      6.13 o 
  -5  -9   4       44.89       54.12      9.57 o 
  -4  -9   4       42.40       34.68      7.45 o 
  -3  -9   4        5.96       10.55      5.71 o 
  -2  -9   4       98.66       98.16     10.01 o 
  -1  -9   4       16.91       12.87      3.35 o 
   0  -9   4        0.48        0.81      2.28 o 
   1  -9   4      247.11      252.80      8.42 o 
   2  -9   4      247.75      255.46      7.84 o 
   3  -9   4       16.38       13.41      1.97 o 
   4  -9   4       72.31       77.69      3.17 o 
   5  -9   4       89.70       97.70      3.82 o 
   6  -9   4        0.45        1.33      0.59 o 
   7  -9   4        0.98        1.11      1.39 o 
   8  -9   4        3.50        3.41      4.90 o 
   9  -9   4       10.13       19.69      7.05 o 
  -6  -8   4        6.15       -0.10      4.65 o 
  -5  -8   4        0.11        5.10      5.09 o 
  -4  -8   4       24.36       30.42      6.64 o 
  -3  -8   4       50.09       44.43      7.64 o 
  -2  -8   4       64.74       74.92      8.59 o 
  -1  -8   4      291.44      310.18      8.15 o 
   0  -8   4        2.04        2.84      2.18 o 
   1  -8   4       15.85       16.30      2.56 o 
   2  -8   4        1.94        1.90      1.68 o 
   3  -8   4      250.83      271.88      6.41 o 
   4  -8   4      139.05      129.31      3.94 o 
   5  -8   4       65.48       61.52      3.43 o 
   6  -8   4      200.31      206.35      5.98 o 
   7  -8   4       83.18       75.49      4.10 o 
   8  -8   4       35.72       38.67      4.73 o 
   9  -8   4        2.29       -6.11      6.11 o 
  -7  -7   4        0.64       -3.07      5.44 o 
  -6  -7   4       11.98       13.95      5.04 o 
  -5  -7   4        6.56        7.42      5.14 o 
  -4  -7   4      438.92      421.71     19.38 o 
  -3  -7   4      113.85      124.38     10.13 o 
  -2  -7   4       20.76       12.95      2.97 o 
  -1  -7   4        9.73        8.98      1.96 o 
   0  -7   4        5.61        8.07      1.73 o 
   1  -7   4      244.56      265.36      5.90 o 
   2  -7   4      192.57      173.75      4.99 o 
   3  -7   4       11.92       14.73      1.82 o 
   4  -7   4       28.61       27.32      2.17 o 
   5  -7   4       67.42       60.56      2.84 o 
   6  -7   4      155.66      158.34      3.70 o 
   7  -7   4      293.77      279.55     14.56 o 
   8  -7   4        1.66       -2.17      6.38 o 
   9  -7   4        3.18        1.68      5.34 o 
  -8  -6   4        9.61       10.65      5.91 o 
  -7  -6   4       30.55       20.43      6.39 o 
  -6  -6   4       44.55       40.89      7.41 o 
  -5  -6   4        8.24       14.44      4.04 o 
  -4  -6   4       24.59       25.82      5.88 o 
  -3  -6   4      144.16      169.20      7.66 o 
  -2  -6   4      106.70       90.85      5.29 o 
  -1  -6   4       57.52       44.26      3.64 o 
   0  -6   4     1549.96     1560.44     13.43 o 
   1  -6   4      712.13      748.81      7.97 o 
   2  -6   4       63.49       61.68      3.63 o 
   3  -6   4      705.03      663.65      7.88 o 
   4  -6   4      215.69      198.37     10.93 o 
   5  -6   4      221.05      194.22     11.00 o 
   6  -6   4       24.75       26.61      1.66 o 
   7  -6   4      318.69      311.25      6.10 o 
   8  -6   4       35.90       33.83      3.52 o 
   9  -6   4        0.66       -0.79      4.71 o 
  -8  -5   4        0.09       -4.87      4.87 o 
  -7  -5   4        1.84        5.08      5.12 o 
  -6  -5   4       41.18       50.14      6.15 o 
  -5  -5   4        9.55       14.10      3.59 o 
  -4  -5   4      480.62      486.94     13.06 o 
  -3  -5   4       90.02       60.20      4.67 o 
  -2  -5   4     1951.48     1995.71     21.52 o 
  -1  -5   4      187.15      209.77      6.44 o 
   0  -5   4      174.52      151.60      4.62 o 
   1  -5   4      410.97      463.88      6.28 o 
   2  -5   4      965.88      817.47      7.71 o 
   3  -5   4        7.45       12.03      3.75 o 
   4  -5   4      274.64      330.75     13.87 o 
   5  -5   4        8.99        9.16      1.00 o 
   6  -5   4      190.63      174.02      5.27 o 
   7  -5   4        6.57        7.47      1.87 o 
   8  -5   4       41.56       33.30      7.13 o 
   9  -5   4        0.24        7.16      5.85 o 
  -9  -4   4        3.40        6.29      5.28 o 
  -8  -4   4        5.68        2.79      4.46 o 
  -7  -4   4        3.51        5.45      3.96 o 
  -6  -4   4      731.06      723.81     21.32 o 
  -5  -4   4       15.44       15.96      3.39 o 
  -4  -4   4      121.79      135.38      9.14 o 
  -3  -4   4      554.90      632.20     17.79 o 
  -2  -4   4     1048.05     1171.59     15.31 o 
  -1  -4   4        0.25        1.26      1.28 o 
   0  -4   4      624.59      623.17      6.33 o 
   1  -4   4        8.23       10.11      1.03 o 
   2  -4   4     1035.73     1071.17     21.02 o 
   3  -4   4        0.49       -0.98      2.71 o 
   4  -4   4      615.86      565.48     23.32 o 
   5  -4   4      159.88      140.67      3.50 o 
   6  -4   4      404.45      363.63      7.10 o 
   7  -4   4       61.24       51.40      3.92 o 
   8  -4   4       28.69       20.92      3.31 o 
   9  -4   4       10.55       13.77      8.05 o 
  -9  -3   4       17.02       16.07      6.11 o 
  -8  -3   4       26.73       23.12      8.97 o 
  -7  -3   4       65.98       62.66      9.20 o 
  -6  -3   4        7.20       10.88      3.04 o 
  -5  -3   4       95.81      115.55      4.72 o 
  -4  -3   4       26.32       33.78      4.77 o 
  -3  -3   4     1589.59     1645.01     26.74 o 
  -2  -3   4      423.40      439.34     12.50 o 
  -1  -3   4      490.08      431.99      8.89 o 
   0  -3   4      280.41      237.46      3.61 o 
   1  -3   4       49.64       43.38      1.57 o 
   2  -3   4      412.82      398.70      5.53 o 
   3  -3   4      727.58      750.18     33.56 o 
   4  -3   4        4.88        3.63      1.37 o 
   5  -3   4      192.26      200.69      4.74 o 
   6  -3   4        2.75        6.31      1.83 o 
   7  -3   4       74.08       76.36      5.39 o 
   8  -3   4      122.92      115.92      7.25 o 
   9  -3   4        1.54        6.70      3.06 o 
 -10  -2   4        0.37        3.32      4.95 o 
  -9  -2   4        0.14       -4.66      4.66 o 
  -8  -2   4      102.89       92.75      5.98 o 
  -7  -2   4        0.11       -1.63      2.72 o 
  -6  -2   4        1.18        1.40      2.23 o 
  -5  -2   4      115.37      107.11      4.77 o 
  -4  -2   4      110.09      114.41      4.33 o 
  -3  -2   4       80.97       82.09      6.08 o 
  -2  -2   4        3.57       -0.09      1.32 o 
  -1  -2   4      172.54      205.69      3.86 o 
   0  -2   4       85.43       90.52      2.40 o 
   1  -2   4       75.17       95.63      2.54 o 
   2  -2   4      958.11      908.11      7.68 o 
   3  -2   4        0.26        0.92      1.09 o 
   4  -2   4      248.17      238.27      7.06 o 
   5  -2   4      234.35      232.56      5.61 o 
   6  -2   4      497.49      465.85     18.27 o 
   7  -2   4       43.44       39.12      3.53 o 
   8  -2   4       23.94       20.99      4.08 o 
   9  -2   4       23.32       23.52      7.48 o 
 -10  -1   4        6.17       10.20      5.22 o 
  -9  -1   4        0.24        3.09      4.34 o 
  -8  -1   4      246.25      276.77      8.50 o 
  -7  -1   4       41.73       33.14      4.65 o 
  -6  -1   4        5.68        7.73      2.07 o 
  -5  -1   4      369.17      359.97     14.68 o 
  -4  -1   4       16.65        9.65      3.21 o 
  -3  -1   4       12.19        9.71      2.72 o 
  -2  -1   4       26.85       30.46      1.97 o 
  -1  -1   4      323.42      260.12      4.32 o 
   0  -1   4        2.29       -0.26      1.16 o 
   1  -1   4     1704.50     1672.66     11.65 o 
   2  -1   4       46.29       40.26      2.28 o 
   3  -1   4      527.10      496.06      7.79 o 
   4  -1   4        1.77        7.10      1.79 o 
   5  -1   4      256.53      245.14      8.78 o 
   6  -1   4       47.82       57.18      5.13 o 
   7  -1   4       97.62      100.00      7.01 o 
   8  -1   4        6.37       10.50      3.62 o 
 -10   0   4        3.80        2.71      4.55 o 
  -9   0   4        7.43        4.91      4.52 o 
  -8   0   4        2.88        1.02      1.86 o 
  -7   0   4        5.35        6.42      2.87 o 
  -6   0   4      264.09      256.17     10.94 o 
  -5   0   4       17.14       15.37      2.53 o 
  -4   0   4       86.68       65.87      5.98 o 
  -3   0   4      561.73      540.29     14.53 o 
  -2   0   4       30.53       25.09      1.82 o 
  -1   0   4      581.91      558.60      6.74 o 
   0   0   4        2.37        0.95      1.50 o 
   1   0   4      535.92      490.58      7.35 o 
   2   0   4       19.62       14.40      3.15 o 
   3   0   4      212.72      214.22      5.86 o 
   4   0   4      139.64      141.95      5.66 o 
   5   0   4       63.31       60.56      4.69 o 
   6   0   4      217.14      234.03      9.93 o 
   7   0   4        0.98        3.16      3.71 o 
   8   0   4        0.03        0.45      3.63 o 
 -10   1   4       27.89       32.37      7.18 o 
  -9   1   4        2.67        4.44      2.08 o 
  -8   1   4       69.39       68.04     13.85 o 
  -7   1   4        0.47        1.23      3.39 o 
  -6   1   4      109.57      110.83      6.15 o 
  -5   1   4        1.51        1.27      1.97 o 
  -4   1   4      116.61       90.29      6.99 o 
  -3   1   4      581.66      524.49     44.51 o 
  -2   1   4      155.09      143.70      4.41 o 
  -1   1   4      278.54      295.72      9.09 o 
   0   1   4       92.39      107.48      3.93 o 
   1   1   4       11.90       11.33      1.97 o 
   2   1   4      221.43      269.00      6.62 o 
   3   1   4      329.66      330.33      9.82 o 
   4   1   4       41.35       52.59      3.91 o 
   5   1   4      247.66      254.99      8.09 o 
   6   1   4        0.08        2.14      3.62 o 
   7   1   4       47.40       49.94      7.51 o 
   8   1   4       11.43       16.06      5.39 o 
 -11   2   4        0.23        5.99      5.43 o 
 -10   2   4       62.30       78.18      9.86 o 
  -9   2   4       12.98        9.78      4.69 o 
  -8   2   4        3.27        4.07      2.05 o 
  -7   2   4       31.91       29.75      3.15 o 
  -6   2   4      100.69       83.55      3.43 o 
  -5   2   4       83.89       74.50      5.16 o 
  -4   2   4      650.35      624.93     17.21 o 
  -3   2   4       33.91       35.15      4.91 o 
  -2   2   4        6.74        5.34      1.95 o 
  -1   2   4      353.10      351.87     12.26 o 
   0   2   4      970.54      851.92     31.77 o 
   1   2   4      277.28      257.00      8.19 o 
   2   2   4       60.14       64.42      4.73 o 
   3   2   4      124.45      137.27      6.70 o 
   4   2   4        0.01        0.23      2.59 o 
   5   2   4       90.19       79.39      8.60 o 
   6   2   4        2.37       -0.09      3.93 o 
   7   2   4       19.10       22.65      6.04 o 
 -11   3   4        0.15        0.32      4.07 o 
 -10   3   4        4.85        3.52      4.25 o 
  -9   3   4       28.90       31.28      3.36 o 
  -8   3   4       20.43       30.63      3.48 o 
  -7   3   4        0.57       -1.94      1.94 o 
  -6   3   4       22.32       22.60      2.08 o 
  -5   3   4      192.95      179.70      4.75 o 
  -4   3   4      133.43      138.47      6.29 o 
  -3   3   4       73.68       88.05      7.16 o 
  -2   3   4     1272.66     1170.17     23.78 o 
  -1   3   4      697.32      710.43     16.92 o 
   0   3   4       96.08      100.63      5.46 o 
   1   3   4        8.44        5.63      2.09 o 
   2   3   4       18.50       13.85      2.85 o 
   3   3   4        9.30        7.79      4.13 o 
   4   3   4       14.63       11.38      4.33 o 
   5   3   4       21.24       17.39      5.49 o 
   6   3   4       85.51       97.78     10.71 o 
   7   3   4        6.97       11.17      5.36 o 
 -11   4   4       23.49       31.18      6.97 o 
 -10   4   4       13.21        8.12      4.57 o 
  -9   4   4       20.38       23.95      3.06 o 
  -8   4   4       28.92       25.33      2.84 o 
  -7   4   4       23.90       22.65      3.08 o 
  -6   4   4       80.57       75.63      3.62 o 
  -5   4   4       15.41       13.78      3.06 o 
  -4   4   4     2496.80     2517.01     26.80 o 
  -3   4   4     8869.82     9099.84     70.92 o 
  -2   4   4     1170.39     1296.89     27.04 o 
  -1   4   4     1053.82      963.34     33.11 o 
   0   4   4       49.99       62.03      4.96 o 
   1   4   4      321.92      314.72      8.70 o 
   2   4   4        1.35       -0.66      3.97 o 
   3   4   4       22.92       17.30      5.49 o 
   4   4   4      116.03      108.27     10.57 o 
   5   4   4        1.27        3.10      4.13 o 
   6   4   4       30.19       36.11      7.63 o 
 -11   5   4        0.04       -0.58      4.03 o 
 -10   5   4        0.62        0.29      3.68 o 
  -9   5   4        1.93       -0.21      1.69 o 
  -8   5   4       88.47      103.04      5.82 o 
  -7   5   4       15.76       17.88      3.37 o 
  -6   5   4       49.36       44.20      3.24 o 
  -5   5   4      257.42      260.04      9.66 o 
  -4   5   4       74.16       83.00      5.66 o 
  -3   5   4      613.80      582.86     13.77 o 
  -2   5   4       18.16        9.77      2.90 o 
  -1   5   4       72.54       59.21      5.13 o 
   0   5   4        3.10        6.92      6.76 o 
   1   5   4      103.41      104.35      9.94 o 
   2   5   4       55.78       64.02      8.57 o 
   3   5   4      128.99      139.18     12.06 o 
   4   5   4        7.76        7.62      4.88 o 
   5   5   4       17.44       19.52      6.27 o 
 -10   6   4        6.80       -0.30      4.14 o 
  -9   6   4        0.21        4.21      4.23 o 
  -8   6   4        0.66       -0.33      3.70 o 
  -7   6   4        1.51        3.41      3.93 o 
  -6   6   4      232.31      232.89     13.78 o 
  -5   6   4       13.80       11.71      4.69 o 
  -4   6   4       25.80       27.38      5.89 o 
  -3   6   4        0.16       -1.83      3.85 o 
  -2   6   4       53.15       46.41      4.97 o 
  -1   6   4       44.72       38.13      7.09 o 
   0   6   4        5.57        3.61      4.37 o 
   1   6   4      281.29      264.17     16.14 o 
   2   6   4        0.24        3.50      4.75 o 
   3   6   4       67.12       65.12      9.37 o 
   4   6   4       36.47       29.62      7.37 o 
 -10   7   4        2.98       -2.70      4.36 o 
  -9   7   4        0.01        4.47      4.25 o 
  -8   7   4       24.16       31.22      6.18 o 
  -7   7   4        2.11        2.44      3.70 o 
  -6   7   4        5.42        3.40      4.00 o 
  -5   7   4       78.83       66.65      8.05 o 
  -4   7   4        2.50        1.04      4.05 o 
  -3   7   4       24.00       18.85      5.73 o 
  -2   7   4       37.38       32.10      4.64 o 
  -1   7   4       49.18       49.98      8.00 o 
   0   7   4        7.37        7.26      4.77 o 
   1   7   4        5.35        1.59      4.31 o 
   2   7   4        2.62        2.84      5.03 o 
   3   7   4        2.97        8.25      5.38 o 
   4   7   4        4.02        6.24      5.70 o 
 -10   8   4        2.97        3.61      3.71 o 
  -9   8   4        0.01       -0.61      2.33 o 
  -8   8   4        3.12        5.89      2.67 o 
  -7   8   4        0.77        0.73      2.53 o 
  -6   8   4        0.37       -0.39      4.15 o 
  -5   8   4       22.84       19.93      5.39 o 
  -4   8   4        6.22        1.56      3.99 o 
  -3   8   4        0.66       -4.04      5.05 o 
  -2   8   4       13.49        9.17      5.10 o 
  -1   8   4       80.09       74.01      9.79 o 
   0   8   4       21.11       22.42      6.75 o 
   1   8   4       14.80       13.64      5.77 o 
   2   8   4       42.13       39.82      8.42 o 
  -9   9   4        0.48       12.66      5.41 o 
  -8   9   4        5.08        4.58      2.81 o 
  -7   9   4        0.91        4.39      4.93 o 
  -6   9   4        1.36       -3.60      4.55 o 
  -5   9   4        0.16       -3.90      4.21 o 
  -4   9   4        0.35        1.89      4.33 o 
  -3   9   4        3.45        6.50      4.75 o 
  -2   9   4       19.63       19.21      6.44 o 
  -1   9   4        0.00        6.07      4.59 o 
   0   9   4        7.83       13.34      5.87 o 
   1   9   4       51.97       42.58      9.13 o 
  -8  10   4        0.46        7.98      3.37 o 
  -7  10   4        0.14       -1.38      4.43 o 
  -6  10   4        1.85       -0.70      3.93 o 
  -5  10   4        1.58        1.04      3.90 o 
  -4  10   4       12.59       12.24      5.96 o 
  -3  10   4        8.89        3.03      4.37 o 
  -2  10   4        6.22        5.57      3.65 o 
  -1  10   4        1.61        4.59      5.10 o 
   0  10   4        4.05        3.64      5.30 o 
  -7  11   4        1.10        0.38      4.41 o 
  -6  11   4        0.66        3.14      4.33 o 
  -5  11   4        4.92        6.75      4.94 o 
  -4  11   4       18.58       22.23      7.15 o 
  -3  11   4        4.76        7.85      5.28 o 
   1 -14   5        5.74        4.48      4.18 o 
   2 -14   5        4.91       -0.94      3.70 o 
   3 -14   5        0.24       -0.50      3.55 o 
   4 -14   5        9.27       10.86      6.71 o 
   5 -14   5       37.47       39.11      8.90 o 
   6 -14   5        2.08       -2.61      5.19 o 
  -1 -13   5        3.91        5.28      4.78 o 
   0 -13   5       39.47       36.97      7.05 o 
   1 -13   5       37.48       38.50      6.95 o 
   2 -13   5       14.23       13.33      4.69 o 
   3 -13   5      172.22      174.55     11.60 o 
   4 -13   5       48.50       61.75      5.33 o 
   5 -13   5        1.25        2.07      5.10 o 
   6 -13   5        4.38        0.39      4.62 o 
   7 -13   5        0.27       -1.44      4.70 o 
  -3 -12   5        7.68        8.87      5.30 o 
  -2 -12   5        0.94       -4.16      4.81 o 
  -1 -12   5       48.86       43.14      7.72 o 
   0 -12   5        0.09       -4.69      4.69 o 
   1 -12   5       98.04       95.48      9.51 o 
   2 -12   5      382.22      423.09     17.46 o 
   3 -12   5       35.29       27.36      3.02 o 
   4 -12   5        5.30        4.71      3.12 o 
   5 -12   5      104.39      100.29      5.01 o 
   6 -12   5        7.16        7.73      6.13 o 
   7 -12   5        0.42       -2.92      4.85 o 
   8 -12   5        0.65       -3.66      5.38 o 
  -4 -11   5       11.66       13.83      6.05 o 
  -3 -11   5        9.87       16.79      6.10 o 
  -2 -11   5        5.94        3.93      4.77 o 
  -1 -11   5      102.48      101.61     10.35 o 
   0 -11   5       74.00       82.19      8.80 o 
   1 -11   5       26.46       28.66      2.97 o 
   2 -11   5      104.16      106.53      5.95 o 
   3 -11   5       68.21       62.83      3.86 o 
   4 -11   5       30.96       31.64      2.49 o 
   5 -11   5        0.33        0.68      0.97 o 
   6 -11   5        4.90        5.50      5.28 o 
   7 -11   5        5.04        9.90      5.51 o 
   8 -11   5       19.27       26.26      7.30 o 
  -5 -10   5        1.40        1.26      4.47 o 
  -4 -10   5       11.49       11.26      5.63 o 
  -3 -10   5        3.50        3.80      4.77 o 
  -2 -10   5       15.01       20.27      6.32 o 
  -1 -10   5      235.99      217.88     13.46 o 
   0 -10   5        7.18        5.46      2.10 o 
   1 -10   5       13.12        7.33      1.99 o 
   2 -10   5       37.20       41.34      2.91 o 
   3 -10   5        1.23        2.06      1.17 o 
   4 -10   5       97.00      102.74      3.42 o 
   5 -10   5       13.60       11.93      5.28 o 
   6 -10   5      242.42      208.32     21.06 o 
   7 -10   5       11.70        6.57      5.32 o 
   8 -10   5       31.65       31.09      7.33 o 
   9 -10   5        4.59       18.53      7.06 o 
  -6  -9   5        4.39       -1.90      4.86 o 
  -5  -9   5        0.18       -5.69      5.69 o 
  -4  -9   5        1.09       -2.50      4.70 o 
  -3  -9   5      394.80      367.14     18.76 o 
  -2  -9   5      111.11      114.57     10.27 o 
  -1  -9   5      210.22      201.35      7.46 o 
   0  -9   5        1.33        2.89      1.73 o 
   1  -9   5        3.57        2.16      1.56 o 
   2  -9   5       92.36       87.63      3.33 o 
   3  -9   5      186.38      182.33      3.98 o 
   4  -9   5       90.48       92.76      4.19 o 
   5  -9   5       65.13       59.57      5.75 o 
   6  -9   5      251.85      272.54     16.65 o 
   7  -9   5        8.44        2.47      4.79 o 
   8  -9   5       70.69       87.42     10.81 o 
   9  -9   5        1.16        0.68      5.52 o 
  -7  -8   5        0.01       -1.83      4.54 o 
  -6  -8   5       25.03       20.42      6.47 o 
  -5  -8   5       39.30       33.51      6.95 o 
  -4  -8   5        1.00       -5.02      5.02 o 
  -3  -8   5       53.64       47.34      7.31 o 
  -2  -8   5        9.82        7.68      2.89 o 
  -1  -8   5        8.76        5.22      2.43 o 
   0  -8   5      126.40      114.54      4.50 o 
   1  -8   5      385.76      390.39      7.74 o 
   2  -8   5        0.04        1.61      1.10 o 
   3  -8   5       27.27       23.04      1.15 o 
   4  -8   5      164.31      146.38      8.83 o 
   5  -8   5      225.67      220.21     14.18 o 
   6  -8   5        0.04        1.05      4.83 o 
   7  -8   5       55.35       65.43      8.66 o 
   8  -8   5        0.01        0.14      4.71 o 
   9  -8   5        0.87       -6.12      6.12 o 
  -7  -7   5        5.56        7.82      5.47 o 
  -6  -7   5        0.03       -4.83      4.83 o 
  -5  -7   5       20.62       17.68      5.67 o 
  -4  -7   5      105.88      108.93     10.44 o 
  -3  -7   5       59.87       61.96      7.58 o 
  -2  -7   5      228.63      229.59      8.41 o 
  -1  -7   5      255.23      275.99      8.35 o 
   0  -7   5        9.03        5.52      1.73 o 
   1  -7   5       48.64       61.04      2.88 o 
   2  -7   5      337.90      356.49     10.75 o 
   4  -7   5       39.66       36.44      6.07 o 
   5  -7   5        1.47        2.23      4.58 o 
   6  -7   5       50.92       35.86      6.74 o 
   7  -7   5       44.26       33.35      1.47 o 
   8  -7   5       41.26       35.80      7.13 o 
   9  -7   5       26.77       41.48      8.54 o 
  -8  -6   5        0.26        2.61      5.02 o 
  -7  -6   5       20.17       14.30      5.76 o 
  -6  -6   5       25.45       20.65      4.00 o 
  -5  -6   5       89.13       79.98      9.38 o 
  -4  -6   5       16.79       25.58      5.67 o 
  -3  -6   5        0.60       -0.39      2.29 o 
  -2  -6   5        1.38        1.62      2.12 o 
  -1  -6   5        6.10       18.04      2.59 o 
   0  -6   5      485.44      507.39      9.03 o 
   1  -6   5      403.74      436.60      6.26 o 
   2  -6   5        6.97        4.89      1.34 o 
   3  -6   5        0.00        3.12      3.22 o 
   4  -6   5      179.79      176.20     11.02 o 
   5  -6   5      184.68      176.77     12.05 o 
   6  -6   5      237.20      158.44      8.72 o 
   7  -6   5       13.98       10.57      2.37 o 
   8  -6   5       21.85       11.21      5.62 o 
   9  -6   5        0.69        4.18      5.56 o 
  -8  -5   5        8.18        6.70      5.33 o 
  -7  -5   5       18.03       22.21      4.04 o 
  -6  -5   5       37.31       29.98      4.10 o 
  -5  -5   5       48.30       43.14      7.10 o 
  -4  -5   5      334.95      364.58     11.28 o 
  -3  -5   5      120.79      123.38      6.17 o 
  -2  -5   5      430.26      447.41     10.22 o 
  -1  -5   5     1204.31     1179.92     11.88 o 
   0  -5   5      218.87      228.02      4.12 o 
   1  -5   5      770.52      844.27      9.60 o 
   2  -5   5       97.70      117.65      7.78 o 
   3  -5   5      670.84      711.64     19.86 o 
   4  -5   5      156.44      180.13     10.77 o 
   5  -5   5       49.20       45.77      5.18 o 
   6  -5   5        0.08        0.20      0.97 o 
   7  -5   5        1.13        2.26      1.31 o 
   8  -5   5      103.56       51.64     55.95 o 
   9  -5   5        4.45        4.15      6.09 o 
  -9  -4   5       13.42        8.40      5.73 o 
  -8  -4   5       70.90       58.21      9.30 o 
  -7  -4   5       24.48       18.77      3.53 o 
  -6  -4   5      113.58      102.62      7.76 o 
  -5  -4   5        5.61        7.98      3.42 o 
  -4  -4   5       72.01       53.71      4.66 o 
  -3  -4   5      133.77       96.35      7.31 o 
  -2  -4   5      180.61      189.79      6.46 o 
  -1  -4   5      134.00      166.69      4.34 o 
   0  -4   5       44.46       62.59      2.51 o 
   1  -4   5     1857.21     2004.77     10.21 o 
   2  -4   5      761.74      804.77     32.33 o 
   3  -4   5       41.01       55.68      3.58 o 
   4  -4   5      169.90      160.02      5.46 o 
   5  -4   5       51.97       51.17      2.46 o 
   6  -4   5      392.80      369.57      7.21 o 
   7  -4   5      149.84      147.97      5.90 o 
   8  -4   5        8.68       21.10      7.44 o 
   9  -4   5        1.76       -0.21      5.69 o 
  -9  -3   5        4.26        6.02      5.62 o 
  -8  -3   5       68.34       73.28     13.67 o 
  -7  -3   5        5.78       12.00      2.51 o 
  -6  -3   5       20.79       24.23      2.86 o 
  -5  -3   5        6.21       10.66      2.43 o 
  -4  -3   5       26.56       29.38      4.69 o 
  -3  -3   5        1.02        5.23      3.09 o 
  -2  -3   5     2307.77     2370.20     17.60 o 
  -1  -3   5       91.48      113.37      3.42 o 
   0  -3   5       62.67       87.10      2.54 o 
   1  -3   5     1344.89     1463.70      8.93 o 
   2  -3   5      360.52      326.73      6.59 o 
   3  -3   5      168.13      148.73      3.34 o 
   4  -3   5      149.35      143.46      5.13 o 
   5  -3   5       12.11        9.68      1.70 o 
   6  -3   5      222.03      201.22      7.68 o 
   7  -3   5       15.31       22.65      7.80 o 
   8  -3   5       12.00       16.14      3.46 o 
   9  -3   5       10.98       18.68      7.05 o 
 -10  -2   5        1.11       -0.08      4.37 o 
  -9  -2   5        1.71        6.89      4.90 o 
  -8  -2   5      114.54      115.70      5.27 o 
  -7  -2   5       89.15       82.05      4.75 o 
  -6  -2   5       55.37       52.96      3.49 o 
  -5  -2   5      104.69      107.31      4.16 o 
  -4  -2   5       40.21       59.20      5.87 o 
  -3  -2   5       33.21       46.05      2.49 o 
  -2  -2   5      115.34       94.76      3.61 o 
  -1  -2   5        2.18        1.87      1.06 o 
   0  -2   5      759.28      757.29     12.42 o 
   1  -2   5      302.20      247.17      4.28 o 
   2  -2   5        0.59        2.03      1.12 o 
   3  -2   5      111.59       98.49      3.43 o 
   4  -2   5       56.28       65.09      3.19 o 
   5  -2   5        9.59        9.82      2.24 o 
   6  -2   5      218.94      229.24      9.17 o 
   7  -2   5       25.25       22.63      2.89 o 
   8  -2   5        0.49        4.68      2.92 o 
 -10  -1   5        0.09        2.25      4.57 o 
  -9  -1   5      128.16      150.56      9.39 o 
  -8  -1   5       24.13       15.70      2.76 o 
  -7  -1   5      201.51      230.06     10.83 o 
  -6  -1   5       64.11       48.14      7.03 o 
  -5  -1   5       44.10       43.98      5.67 o 
  -4  -1   5      399.72      354.88     13.42 o 
  -3  -1   5       40.61       33.80      4.32 o 
  -2  -1   5      377.18      337.22      8.96 o 
  -1  -1   5      292.58      269.16      4.44 o 
   0  -1   5        1.25        1.81      1.18 o 
   1  -1   5       53.55       64.74      2.67 o 
   2  -1   5       55.00       57.40      2.87 o 
   3  -1   5       51.89       52.25      3.04 o 
   4  -1   5      421.87      437.14      8.69 o 
   5  -1   5       42.19       40.90      4.34 o 
   6  -1   5       13.66       10.06      2.50 o 
   7  -1   5       16.22       19.48      4.40 o 
   8  -1   5       33.55       35.42      5.08 o 
 -10   0   5        8.73        6.94      7.29 o 
  -9   0   5       29.36       41.04      7.77 o 
  -8   0   5       77.76       60.84      5.37 o 
  -7   0   5        0.68        1.10      1.03 o 
  -6   0   5       43.50       43.09      4.41 o 
  -5   0   5      345.49      335.68     13.93 o 
  -4   0   5        2.11        0.21      2.43 o 
  -3   0   5       19.99       12.30      3.37 o 
  -2   0   5      191.92      171.73      3.82 o 
  -1   0   5      379.65      384.50      5.72 o 
   0   0   5      299.77      249.82      4.99 o 
   1   0   5        2.13        3.06      1.47 o 
   2   0   5      604.68      605.82      9.61 o 
   3   0   5       53.75       49.29      5.23 o 
   4   0   5        5.62        4.85      2.68 o 
   5   0   5       31.00       30.24      3.32 o 
   6   0   5        1.03        3.51      2.96 o 
   7   0   5       12.66       17.69      4.19 o 
   8   0   5        0.25        4.73      4.46 o 
 -10   1   5        4.92        2.95      4.21 o 
  -9   1   5       18.81       26.59      6.61 o 
  -8   1   5       38.80       49.73      7.77 o 
  -7   1   5      113.54      132.12     10.58 o 
  -6   1   5        2.82       -0.48      2.29 o 
  -5   1   5        4.97        5.96      3.38 o 
  -4   1   5      480.16      468.00     15.73 o 
  -3   1   5      211.62      189.65      4.84 o 
  -2   1   5      125.56      139.71      5.08 o 
  -1   1   5      308.93      289.64      7.56 o 
   0   1   5        1.08        2.17      1.49 o 
   1   1   5      329.18      338.70      7.84 o 
   2   1   5       54.19       68.49      4.11 o 
   3   1   5       39.97       38.89      3.34 o 
   4   1   5       94.03      101.00      5.27 o 
   5   1   5        2.86        0.77      3.69 o 
   6   1   5        3.66        2.29      3.84 o 
   7   1   5       12.50       17.26      5.56 o 
 -10   2   5        3.75        0.68      4.10 o 
  -9   2   5        0.12        0.05      3.93 o 
  -8   2   5       89.42       89.50      9.55 o 
  -7   2   5        9.30        8.51      4.79 o 
  -6   2   5      190.83      217.01      8.83 o 
  -5   2   5       16.23        9.41      1.56 o 
  -4   2   5       43.68       35.85      2.49 o 
  -3   2   5       63.02       58.88      3.61 o 
  -2   2   5      105.25      114.28      6.29 o 
  -1   2   5        1.00        2.18      2.98 o 
   0   2   5        7.59        6.56      2.24 o 
   1   2   5      886.67      895.91     15.99 o 
   2   2   5        7.77        6.91      2.16 o 
   3   2   5       75.73       70.91      5.30 o 
   4   2   5       16.27       19.28      5.13 o 
   5   2   5        7.18        6.91      4.47 o 
   6   2   5        3.72        2.55      4.52 o 
   7   2   5        0.02       -1.25      3.87 o 
 -11   3   5        3.29        4.94      5.05 o 
 -10   3   5        7.85        5.52      4.22 o 
  -9   3   5       44.02       42.97      7.49 o 
  -8   3   5       25.54       23.77      3.34 o 
  -7   3   5        9.95        9.64      4.69 o 
  -6   3   5       64.06       52.07      3.15 o 
  -5   3   5        0.02        0.21      2.09 o 
  -4   3   5       52.61       44.78      5.94 o 
  -3   3   5      703.61      669.48     27.33 o 
  -2   3   5       78.44       78.12      4.90 o 
  -1   3   5       39.33       42.15      4.01 o 
   0   3   5       90.42       81.33      4.47 o 
   1   3   5      169.23      190.56      6.80 o 
   2   3   5      118.65      103.95      6.49 o 
   3   3   5      124.75      113.17      9.98 o 
   4   3   5       10.60       10.26      4.30 o 
   5   3   5        4.33        3.07      3.86 o 
   6   3   5        3.38        1.93      4.25 o 
 -10   4   5        9.18       10.49      4.94 o 
  -9   4   5       15.61       10.92      4.98 o 
  -8   4   5        0.71       -0.62      1.50 o 
  -7   4   5        1.23        2.04      3.66 o 
  -6   4   5      170.56      158.12      5.70 o 
  -5   4   5        6.30        8.54      2.95 o 
  -4   4   5      206.68      193.36      8.32 o 
  -3   4   5      215.65      247.23      9.09 o 
  -2   4   5       46.59       43.94      4.28 o 
  -1   4   5       15.17       11.09      2.46 o 
   0   4   5      390.61      354.95      9.43 o 
   1   4   5       57.01       58.91      7.67 o 
   2   4   5       30.15       22.16      5.16 o 
   3   4   5       44.52       48.22      7.54 o 
   4   4   5       18.50       17.66      5.68 o 
   5   4   5        0.26        3.39      4.43 o 
 -10   5   5        0.11       -1.99      4.34 o 
  -9   5   5        0.91        6.31      4.46 o 
  -8   5   5       81.44       85.92      5.36 o 
  -7   5   5        0.20       -3.40      8.62 o 
  -6   5   5        7.16        7.65      4.62 o 
  -5   5   5       16.29       13.74      4.73 o 
  -4   5   5       71.70       75.77      8.44 o 
  -3   5   5      100.14       84.97      8.88 o 
  -2   5   5       80.56       81.02      6.01 o 
  -1   5   5       30.71       33.05      4.64 o 
   0   5   5        0.11        3.59      4.36 o 
   1   5   5      144.25      132.22     11.33 o 
   2   5   5        3.86       -2.03      4.56 o 
   3   5   5        0.69        3.09      4.39 o 
   4   5   5       51.73       70.57      9.76 o 
   5   5   5        0.15       -0.09      4.23 o 
 -10   6   5       12.12       11.54      5.04 o 
  -9   6   5       27.45       30.05      6.89 o 
  -8   6   5       60.37       40.70     19.61 o 
  -7   6   5       32.22       10.96     15.32 o 
  -6   6   5      322.44      333.64     17.19 o 
  -5   6   5      716.04      690.81     23.53 o 
  -4   6   5       76.98       77.18      8.59 o 
  -3   6   5      180.46      168.85     12.43 o 
  -2   6   5        0.91        4.10      4.42 o 
  -1   6   5        1.83       -2.25      4.00 o 
   0   6   5        7.47        6.69      4.47 o 
   1   6   5        7.30        2.49      4.14 o 
   2   6   5        6.25        1.58      4.45 o 
   3   6   5       27.71       32.40      7.44 o 
   4   6   5        3.99        0.87      4.96 o 
 -10   7   5        0.01        0.92      4.46 o 
  -9   7   5        8.35       14.52      5.80 o 
  -8   7   5        0.01        2.70      4.43 o 
  -7   7   5       16.04       14.22      5.41 o 
  -6   7   5       28.64       28.05      6.57 o 
  -5   7   5      141.17      134.50     11.44 o 
  -4   7   5      342.38      348.01     18.62 o 
  -3   7   5       93.86       80.11      9.53 o 
  -2   7   5        0.29       -2.25      4.55 o 
  -1   7   5       37.08       41.71      8.09 o 
   0   7   5       20.82       19.16      6.10 o 
   1   7   5        1.54        5.14      5.38 o 
   2   7   5       26.39       27.47      7.42 o 
   3   7   5        0.04       -1.80      4.80 o 
  -9   8   5        1.14        6.48      4.42 o 
  -8   8   5        0.05        0.02      2.28 o 
  -7   8   5        0.12       -1.75      4.16 o 
  -6   8   5        0.04       -1.99      4.29 o 
  -5   8   5        9.49        6.97      4.62 o 
  -4   8   5        7.64        5.22      4.47 o 
  -3   8   5        0.67        0.33      4.44 o 
  -2   8   5        0.05        1.36      4.85 o 
  -1   8   5        4.20       -0.90      4.42 o 
   0   8   5       11.18       12.87      5.61 o 
   1   8   5       70.84       64.88     10.47 o 
   2   8   5        3.38        4.56      5.03 o 
  -9   9   5        0.03        3.10      4.56 o 
  -8   9   5        6.03        5.51      2.86 o 
  -7   9   5        4.55        4.97      4.79 o 
  -6   9   5        1.44       -2.74      4.76 o 
  -5   9   5        0.14       -4.75      4.75 o 
  -4   9   5        8.62        6.21      4.73 o 
  -3   9   5        7.34        9.20      5.36 o 
  -2   9   5        0.94        4.43      5.39 o 
  -1   9   5       20.11       25.77      7.37 o 
   0   9   5        6.22        1.71      4.59 o 
  -7  10   5        5.42        4.89      4.92 o 
  -6  10   5        0.92        1.84      4.37 o 
  -5  10   5        1.39       -2.26      4.26 o 
  -4  10   5        8.28        9.90      5.21 o 
  -3  10   5        8.94        7.79      5.53 o 
  -2  10   5        0.12        0.19      4.90 o 
   0 -14   6       21.31       23.00      6.35 o 
   1 -14   6        3.66       -0.45      3.73 o 
   2 -14   6        2.66        5.51      3.41 o 
   3 -14   6        4.00        5.30      4.32 o 
   4 -14   6       26.04       37.39      8.58 o 
   5 -14   6        0.84        3.19      5.95 o 
  -2 -13   6        5.66       -4.12      4.90 o 
  -1 -13   6        0.13       -4.71      4.71 o 
   0 -13   6        7.62        5.47      4.27 o 
   1 -13   6        3.58        6.12      4.18 o 
   2 -13   6        2.81        3.53      3.77 o 
   3 -13   6        1.03        0.87      2.70 o 
   4 -13   6       61.96       62.51      9.80 o 
   5 -13   6       13.43        8.42      5.24 o 
   6 -13   6       16.40       12.83      6.15 o 
   7 -13   6       18.38       20.43      6.84 o 
  -3 -12   6        1.01        1.62      4.88 o 
  -2 -12   6        2.64        8.35      5.00 o 
  -1 -12   6        2.88       -0.72      4.19 o 
   0 -12   6        9.61        7.30      4.27 o 
   1 -12   6        8.41        7.64      2.45 o 
   2 -12   6      126.57      122.82      4.79 o 
   3 -12   6       75.56       83.94      3.70 o 
   4 -12   6       88.35       82.37      4.73 o 
   5 -12   6       80.92       81.00     10.65 o 
   6 -12   6       13.62       13.48      6.08 o 
   7 -12   6       20.76        9.74      5.90 o 
  -4 -11   6        1.22        1.02      5.00 o 
  -3 -11   6       12.37       16.21      6.17 o 
  -2 -11   6       30.54       40.71      7.69 o 
  -1 -11   6       15.10       15.38      4.99 o 
   0 -11   6       13.21        8.92      4.17 o 
   1 -11   6        0.66        3.35      1.80 o 
   2 -11   6       71.47       74.41      3.51 o 
   3 -11   6      296.03      296.31      5.90 o 
   4 -11   6        0.15        0.03      0.64 o 
   5 -11   6       89.13       78.82     10.12 o 
   6 -11   6       77.75       70.81      9.90 o 
   7 -11   6        2.88       -0.15      5.41 o 
   8 -11   6        0.03       -1.06      5.34 o 
  -5 -10   6        6.39        3.15      4.59 o 
  -4 -10   6        0.01       -4.19      5.23 o 
  -3 -10   6        2.36       -1.51      4.36 o 
  -2 -10   6        0.32        0.96      4.41 o 
  -1 -10   6        2.15       -1.55      3.81 o 
   0 -10   6      401.17      380.17     14.61 o 
   1 -10   6       21.21       17.32      2.82 o 
   2 -10   6       69.77       68.64      3.74 o 
   3 -10   6        6.77        5.22      1.34 o 
   4 -10   6        3.52        3.24      4.50 o 
   5 -10   6       35.84       34.63      7.38 o 
   6 -10   6       27.87       33.38      7.16 o 
   7 -10   6       33.71       44.56      8.43 o 
   8 -10   6        0.31        2.99      5.33 o 
  -6  -9   6        3.90        3.66      4.74 o 
  -5  -9   6        9.59        4.38      4.79 o 
  -4  -9   6      119.41      107.76     11.10 o 
  -3  -9   6       71.30       67.31      8.55 o 
  -2  -9   6      118.99      117.96     10.18 o 
  -1  -9   6       85.58       86.56      5.63 o 
   0  -9   6       92.16      110.20      5.67 o 
   1  -9   6      122.31      130.21      4.90 o 
   2  -9   6        0.49        0.01      1.35 o 
   3  -9   6      266.05      241.95      5.56 o 
   4  -9   6        2.87        4.39      5.23 o 
   5  -9   6        2.22       -3.24      5.02 o 
   6  -9   6       97.81      101.55     11.15 o 
   7  -9   6       14.22       14.83      5.82 o 
   8  -9   6        1.33        6.19      6.06 o 
  -7  -8   6        6.13        8.74      5.73 o 
  -6  -8   6        9.10        4.82      4.69 o 
  -5  -8   6        0.81       -3.44      4.74 o 
  -4  -8   6       11.49       13.47      5.44 o 
  -3  -8   6      162.15      161.06     11.88 o 
  -2  -8   6       29.85       22.33      3.66 o 
  -1  -8   6        4.04        0.58      1.98 o 
   0  -8   6      142.80      113.34      6.33 o 
   1  -8   6      232.79      221.52      5.54 o 
   2  -8   6      162.91      156.37      3.86 o 
   3  -8   6       13.02       14.12      5.11 o 
   4  -8   6       55.25       41.34      6.86 o 
   5  -8   6       16.13       14.95      6.07 o 
   6  -8   6       39.15       31.99      6.83 o 
   7  -8   6        5.90        9.69      5.79 o 
   8  -8   6       10.99        2.39      5.58 o 
   9  -8   6       13.72        3.80      5.30 o 
  -7  -7   6        0.85        2.07      4.75 o 
  -6  -7   6       12.22       10.62      5.04 o 
  -5  -7   6       44.28       40.81      7.30 o 
  -4  -7   6       51.88       47.44      7.51 o 
  -3  -7   6      539.47      517.14     13.68 o 
  -2  -7   6      162.34      150.76      6.98 o 
  -1  -7   6       37.61       49.09      3.82 o 
   0  -7   6       18.46       18.15      2.01 o 
   1  -7   6       47.12       46.22      2.52 o 
   2  -7   6      105.38      116.37      2.89 o 
   3  -7   6        8.41        4.24      4.31 o 
   4  -7   6      587.95      679.09     23.32 o 
   5  -7   6       71.79       66.04      8.43 o 
   6  -7   6        1.31        4.63      5.43 o 
   7  -7   6        8.35        7.69      5.13 o 
   8  -7   6        0.61       -0.49      5.98 o 
   9  -7   6       12.51       17.96      6.71 o 
  -8  -6   6        4.52        7.80      6.14 o 
  -7  -6   6        3.57        5.07      5.19 o 
  -6  -6   6       16.85       15.33      3.59 o 
  -5  -6   6      271.91      291.64     16.41 o 
  -4  -6   6        1.82        3.82      4.24 o 
  -3  -6   6        0.18        2.03      2.14 o 
  -2  -6   6      242.99      269.67      8.52 o 
  -1  -6   6        3.75        0.46      1.34 o 
   0  -6   6        3.92        0.74      1.29 o 
   1  -6   6      197.11      194.92      4.14 o 
   2  -6   6      282.05      295.02     13.44 o 
   3  -6   6       57.15       65.03      5.02 o 
   4  -6   6       88.53       95.17      9.23 o 
   5  -6   6      124.43      134.38     12.02 o 
   6  -6   6      230.70      227.90     14.84 o 
   7  -6   6        0.83       -0.09      5.53 o 
   8  -6   6       13.27       13.87      6.47 o 
   9  -6   6        0.40       15.78      6.98 o 
  -8  -5   6       15.24       17.29      6.45 o 
  -7  -5   6       57.58       65.80      5.46 o 
  -6  -5   6       16.06       11.16      3.86 o 
  -5  -5   6       92.73       91.01      9.43 o 
  -4  -5   6        5.72        4.12      2.07 o 
  -3  -5   6        2.94        1.99      1.74 o 
  -2  -5   6      146.87      144.10      6.09 o 
  -1  -5   6        1.87        1.06      1.39 o 
   0  -5   6       54.12       73.51      2.91 o 
   1  -5   6      161.45      175.06      2.89 o 
   2  -5   6      681.56      798.07     14.93 o 
   3  -5   6      223.41      209.47     11.63 o 
   4  -5   6      645.15      649.06     21.90 o 
   5  -5   6      143.74      133.95      4.15 o 
   6  -5   6      301.81      282.73      6.94 o 
   7  -5   6        0.20        0.38      1.49 o 
   8  -5   6        0.65        4.44      5.94 o 
  -9  -4   6        5.45        8.61      5.98 o 
  -8  -4   6       13.10       16.96      6.52 o 
  -7  -4   6        6.17       10.02      2.76 o 
  -6  -4   6       38.12       32.98      3.24 o 
  -5  -4   6      360.72      421.01     18.31 o 
  -4  -4   6        0.05        1.33      2.19 o 
  -3  -4   6       13.90        9.54      3.32 o 
  -2  -4   6       15.91       21.97      2.23 o 
  -1  -4   6     1873.84     1879.60     14.45 o 
   0  -4   6      860.37      933.62      8.56 o 
   1  -4   6      105.27      108.33      2.90 o 
   2  -4   6       76.73       97.22      4.63 o 
   3  -4   6       26.72       30.98      2.26 o 
   4  -4   6      188.51      187.23     12.27 o 
   5  -4   6      381.25      378.23      6.45 o 
   6  -4   6        6.07        3.11      1.27 o 
   7  -4   6       67.40       55.11      9.58 o 
   8  -4   6        1.95        8.57      6.45 o 
  -9  -3   6        4.17        3.50      5.20 o 
  -8  -3   6       15.86       16.98      4.19 o 
  -7  -3   6      127.37      113.41     30.13 o 
  -6  -3   6       10.87        9.00      4.15 o 
  -5  -3   6      140.58      142.02      6.84 o 
  -4  -3   6      110.57      142.48      9.34 o 
  -3  -3   6      789.47      790.38     13.31 o 
  -2  -3   6      355.51      360.11      6.45 o 
  -1  -3   6      167.23      215.73      4.29 o 
   0  -3   6      557.64      520.39      6.88 o 
   1  -3   6        0.94        0.36      1.19 o 
   2  -3   6      125.85       98.10      2.86 o 
   3  -3   6      342.53      364.07      7.74 o 
   4  -3   6       98.35      102.61      4.08 o 
   5  -3   6      378.07      382.86      7.77 o 
   6  -3   6       36.72       37.47      4.05 o 
   7  -3   6       15.52        5.80      6.57 o 
   8  -3   6       15.21        9.02      6.17 o 
 -10  -2   6       31.21       49.12      9.14 o 
  -9  -2   6        8.07        5.01      7.52 o 
  -8  -2   6       74.49       52.44      5.15 o 
  -7  -2   6      173.02      148.59     28.65 o 
  -6  -2   6      102.26       84.54     16.71 o 
  -5  -2   6       38.55       25.27      3.51 o 
  -4  -2   6     1312.34     1012.80    182.26 o 
  -3  -2   6        0.47        1.53      1.26 o 
  -2  -2   6       56.03       48.34      2.08 o 
  -1  -2   6       35.76       36.24      4.36 o 
   0  -2   6       21.02       17.39      1.61 o 
   1  -2   6      424.68      461.30      6.49 o 
   2  -2   6       90.24       99.77      3.31 o 
   3  -2   6       31.96       30.40      2.20 o 
   4  -2   6        1.64        0.63      1.58 o 
   5  -2   6      159.24      169.53     13.49 o 
   6  -2   6      321.03      293.38     10.69 o 
   7  -2   6        8.35        8.35      7.18 o 
   8  -2   6        6.66       11.88      6.76 o 
 -10  -1   6        0.27        2.63      3.34 o 
  -9  -1   6       13.11       22.99      6.62 o 
  -8  -1   6      119.27       87.42     25.98 o 
  -7  -1   6       18.88       21.89      5.81 o 
  -6  -1   6       91.32      100.46      9.49 o 
  -5  -1   6      156.99      181.58     11.01 o 
  -4  -1   6       78.28       77.21      7.14 o 
  -3  -1   6       18.09        4.81      4.85 o 
  -2  -1   6      156.56      160.37      7.57 o 
  -1  -1   6      109.44       99.11      3.23 o 
   0  -1   6      234.65      263.70      5.19 o 
   1  -1   6      351.26      362.42      6.32 o 
   2  -1   6      177.87      203.82      5.02 o 
   3  -1   6       45.13       55.78      3.94 o 
   4  -1   6      826.74      812.39     15.90 o 
   5  -1   6       41.65       46.74      3.60 o 
   6  -1   6        0.77        3.45      2.84 o 
   7  -1   6       21.93       25.48      4.23 o 
 -10   0   6        1.60       -1.45      4.66 o 
  -9   0   6       50.69       52.40      8.33 o 
  -8   0   6       11.24       15.99      5.38 o 
  -7   0   6        1.12       -1.34      4.00 o 
  -6   0   6       41.30       46.10      6.89 o 
  -5   0   6       26.66       17.40      4.21 o 
  -4   0   6      298.35      278.70     12.78 o 
  -3   0   6        4.14        3.07      1.18 o 
  -2   0   6        0.24        3.04      1.44 o 
  -1   0   6       18.57       19.58      2.10 o 
   0   0   6        2.79        2.25      1.80 o 
   1   0   6      392.42      410.28      7.22 o 
   2   0   6       39.83       34.68      3.27 o 
   3   0   6        5.48       10.88      3.18 o 
   4   0   6       22.80       22.45      3.00 o 
   5   0   6       92.02       91.73      6.56 o 
   6   0   6      132.82      117.64      7.92 o 
   7   0   6        0.24       -2.82      3.64 o 
 -10   1   6       21.04       19.16      6.16 o 
  -9   1   6       27.12       29.17      6.98 o 
  -8   1   6       40.34       35.03      6.89 o 
  -7   1   6        0.10        1.63      4.56 o 
  -6   1   6      128.14      119.03     10.34 o 
  -5   1   6       10.81       10.94      2.86 o 
  -4   1   6       35.28       29.64      4.25 o 
  -3   1   6      185.00      159.21      9.73 o 
  -2   1   6      124.96      116.15      5.24 o 
  -1   1   6      607.90      568.79     14.22 o 
   0   1   6      200.79      207.42      6.34 o 
   1   1   6       34.13       32.78      3.25 o 
   2   1   6       12.06        9.00      2.53 o 
   3   1   6        0.42        1.19      2.20 o 
   4   1   6      299.96      289.26     14.52 o 
   5   1   6       23.76       30.30      5.75 o 
   6   1   6       36.70       40.14      6.83 o 
 -10   2   6       19.42       14.03      5.61 o 
  -9   2   6       12.85        7.29      4.63 o 
  -8   2   6       12.40        8.93      4.77 o 
  -7   2   6       22.35       15.98      5.64 o 
  -6   2   6        9.03        9.69      4.38 o 
  -5   2   6       25.72       19.47      2.93 o 
  -4   2   6      351.88      344.04     20.36 o 
  -3   2   6       34.41       38.33      2.90 o 
  -2   2   6       99.40       99.19      5.28 o 
  -1   2   6       37.59       36.89      3.20 o 
   0   2   6        5.52        2.61      1.69 o 
   1   2   6       10.32       12.39      2.35 o 
   2   2   6      141.41      150.03      7.36 o 
   3   2   6       22.33       30.34      5.64 o 
   4   2   6       67.00       66.37      8.08 o 
   5   2   6        5.72       10.84      5.07 o 
   6   2   6        3.84        5.89      4.79 o 
 -10   3   6        2.46        3.36      4.64 o 
  -9   3   6        4.42        3.45      3.97 o 
  -8   3   6        0.01        0.12      4.04 o 
  -7   3   6       75.11       81.35      9.12 o 
  -6   3   6       16.70       12.67      1.12 o 
  -5   3   6        1.48        3.07      4.39 o 
  -4   3   6       10.30       10.00      1.83 o 
  -3   3   6        4.29        3.96      2.29 o 
  -2   3   6      157.09      156.14      5.88 o 
  -1   3   6       25.66       31.11      3.22 o 
   0   3   6      250.31      267.32      8.17 o 
   1   3   6       68.72       58.90      7.70 o 
   2   3   6        3.88        5.49      4.10 o 
   3   3   6       11.42        5.65      4.14 o 
   4   3   6      131.48      127.82     11.59 o 
   5   3   6        1.63        5.83      4.63 o 
 -10   4   6        5.99        2.99      4.20 o 
  -9   4   6        0.47       -3.26      4.30 o 
  -8   4   6        8.14        3.94      2.12 o 
  -7   4   6       18.50       14.26      5.57 o 
  -6   4   6        0.46        2.97      2.48 o 
  -5   4   6      251.02      261.36     14.94 o 
  -4   4   6       59.27       62.35      4.85 o 
  -3   4   6       23.91       25.51      3.85 o 
  -2   4   6        2.10        0.53      2.78 o 
  -1   4   6       83.14       91.57      6.56 o 
   0   4   6       20.72       23.88      6.04 o 
   1   4   6       15.32        6.16      3.79 o 
   2   4   6       84.88       99.14     10.12 o 
   3   4   6        3.18       -2.92      4.24 o 
   4   4   6        4.43        5.26      4.47 o 
   5   4   6       14.80       10.12      5.75 o 
 -10   5   6        6.86        7.64      5.09 o 
  -9   5   6        2.76        5.75      4.76 o 
  -8   5   6        9.36       10.77      1.96 o 
  -7   5   6        0.96       -1.74      1.74 o 
  -6   5   6       19.13       17.47      5.16 o 
  -5   5   6       29.05       35.17      7.21 o 
  -4   5   6       25.05       26.00      8.19 o 
  -3   5   6      143.79      148.71      7.74 o 
  -2   5   6      241.39      224.90     11.76 o 
  -1   5   6       14.16       20.08      4.22 o 
   0   5   6       10.99       15.13      5.56 o 
   1   5   6       43.52       54.67      7.88 o 
   2   5   6       41.07       37.22      7.65 o 
   3   5   6       15.41        9.73      5.08 o 
   4   5   6       13.42        6.07      5.04 o 
 -10   6   6        1.53       -3.31      4.51 o 
  -9   6   6       21.04       25.33      6.81 o 
  -8   6   6        0.21        0.39      1.73 o 
  -7   6   6        6.13        1.36      5.26 o 
  -6   6   6      247.81      224.87     15.39 o 
  -5   6   6      606.56      641.16     24.02 o 
  -4   6   6      763.32      743.93     26.42 o 
  -3   6   6      108.04       88.93      9.83 o 
  -2   6   6      288.14      295.11     17.03 o 
  -1   6   6       11.96        7.58      3.56 o 
   0   6   6        1.15        0.26      4.49 o 
   1   6   6       21.31       21.36      6.75 o 
   2   6   6       12.38        6.63      5.21 o 
   3   6   6        3.47        7.13      5.45 o 
  -9   7   6       12.23       17.51      6.08 o 
  -8   7   6       31.45       22.50      6.31 o 
  -7   7   6        5.98        0.84      4.20 o 
  -6   7   6       38.61       35.39      7.45 o 
  -5   7   6       29.81       32.27      7.50 o 
  -4   7   6       65.64       68.67      9.33 o 
  -3   7   6       11.04        8.04      4.86 o 
  -2   7   6        0.35       -1.30      4.12 o 
  -1   7   6       11.77       12.82      4.24 o 
   0   7   6       51.99       52.66      8.92 o 
   1   7   6       46.89       49.78      8.98 o 
   2   7   6       24.10       23.81      6.99 o 
  -9   8   6        0.30       12.17      5.56 o 
  -8   8   6        9.76       12.78      5.63 o 
  -7   8   6       36.10       31.72      7.41 o 
  -6   8   6        1.99        0.26      3.89 o 
  -5   8   6       21.30       14.19      5.73 o 
  -4   8   6        3.78       11.58      5.32 o 
  -3   8   6       11.51       10.98      5.93 o 
  -2   8   6        5.59        4.42      4.45 o 
  -1   8   6       22.81       17.03      4.58 o 
   0   8   6       19.54       22.56      7.02 o 
  -8   9   6        0.27        5.44      5.28 o 
  -7   9   6        0.00       -1.18      4.49 o 
  -6   9   6        8.74        7.98      4.94 o 
  -5   9   6        3.70        1.39      4.15 o 
  -4   9   6        4.81        6.18      5.23 o 
  -3   9   6        1.26       -1.23      4.75 o 
  -2   9   6        0.02        2.11      4.85 o 
  -1   9   6        3.45        5.16      3.86 o 
  -5  10   6        3.70        4.76      5.05 o 
   0 -14   7        2.08        2.59      4.17 o 
   1 -14   7        6.35        6.16      3.91 o 
   2 -14   7        0.11        0.03      5.73 o 
   3 -14   7       11.93        7.22      6.08 o 
   4 -14   7        0.01       -1.06      5.32 o 
   5 -14   7        0.00       -2.46      5.86 o 
  -2 -13   7        0.44       10.45      5.73 o 
  -1 -13   7        4.35        8.45      4.56 o 
   0 -13   7        0.01        1.88      3.67 o 
   1 -13   7       19.19       19.57      5.03 o 
   2 -13   7        0.75       -0.13      2.69 o 
   3 -13   7       95.61      108.44      6.75 o 
   4 -13   7        0.48        5.16      5.79 o 
   5 -13   7        1.27        3.80      4.74 o 
   6 -13   7        1.90       -0.88      5.21 o 
  -3 -12   7        8.37       14.95      5.89 o 
  -2 -12   7       10.30       12.02      5.70 o 
  -1 -12   7        0.17        2.75      4.16 o 
   0 -12   7       82.36       73.96      8.22 o 
   1 -12   7       24.67       23.07      2.95 o 
   2 -12   7       14.56       16.40      2.44 o 
   3 -12   7        0.28       -0.52      2.08 o 
   4 -12   7      104.22       94.60     11.13 o 
   5 -12   7        1.05       -3.89      5.43 o 
   6 -12   7       21.64       30.29      7.65 o 
   7 -12   7       14.65       23.35      7.83 o 
  -4 -11   7        9.79        9.15      5.11 o 
  -3 -11   7        1.86        0.21      4.15 o 
  -2 -11   7       83.07       78.31      9.21 o 
  -1 -11   7       26.97       31.98      6.30 o 
   0 -11   7       82.48       84.81      8.38 o 
   1 -11   7      171.55      185.07      6.53 o 
   2 -11   7      214.21      199.21      8.38 o 
   3 -11   7      148.29      157.53      4.88 o 
   4 -11   7       29.92       40.15      7.92 o 
   5 -11   7       97.24      104.02     11.58 o 
   6 -11   7        0.06        0.89      5.29 o 
   7 -11   7        5.34       -0.44      5.02 o 
  -5 -10   7       27.19       29.53      7.25 o 
  -4 -10   7       13.83        5.34      4.51 o 
  -3 -10   7        1.24       -2.66      4.32 o 
  -2 -10   7       33.78       34.36      6.50 o 
  -1 -10   7       62.21       55.66      4.75 o 
   0 -10   7      316.78      320.98      9.77 o 
   1 -10   7      851.67      846.69     18.33 o 
   2 -10   7       42.96       44.60      2.78 o 
   3 -10   7        4.87        4.54      1.37 o 
   4 -10   7       87.00       72.16      9.42 o 
   5 -10   7        0.08       -4.75      5.80 o 
   6 -10   7        7.35        2.20      5.38 o 
   7 -10   7        9.30       10.89      5.97 o 
   8 -10   7        0.01        7.29      5.70 o 
  -6  -9   7        8.10       11.66      5.77 o 
  -5  -9   7       12.76        9.10      5.09 o 
  -4  -9   7       13.95        4.54      4.62 o 
  -3  -9   7      134.63      117.19     10.55 o 
  -2  -9   7        3.31        0.51      3.90 o 
  -1  -9   7      173.36      167.91      7.34 o 
   0  -9   7       99.06      103.94      4.66 o 
   1  -9   7       45.46       41.25      2.81 o 
   2  -9   7      236.94      224.90      4.90 o 
   3  -9   7      153.63      161.68     12.37 o 
   4  -9   7      257.01      260.35     15.78 o 
   5  -9   7       80.92       78.69      9.72 o 
   6  -9   7        0.13       -5.33      5.33 o 
   7  -9   7        2.73       10.85      6.11 o 
   8  -9   7       10.39       -0.70      6.14 o 
  -7  -8   7        0.11       -5.67      5.67 o 
  -6  -8   7        8.38       11.69      5.80 o 
  -5  -8   7        8.63        9.71      4.65 o 
  -4  -8   7      128.31      131.61     11.60 o 
  -3  -8   7       41.02       26.33      5.94 o 
  -2  -8   7      228.42      243.63      9.21 o 
  -1  -8   7       24.07       31.29      3.38 o 
   0  -8   7       24.60       25.85      2.40 o 
   1  -8   7      266.44      265.10      5.89 o 
   2  -8   7      122.18      130.08      3.13 o 
   3  -8   7      474.79      467.18     19.47 o 
   4  -8   7      237.95      237.53     15.16 o 
   5  -8   7       61.03       55.12      8.54 o 
   6  -8   7       36.62       38.76      7.87 o 
   7  -8   7       76.30       63.40      9.42 o 
   8  -8   7        1.51        3.15      5.42 o 
  -7  -7   7       23.24       26.19      6.79 o 
  -6  -7   7       54.55       33.61      6.99 o 
  -5  -7   7       57.13       50.90      8.19 o 
  -4  -7   7       30.40       27.32      6.35 o 
  -3  -7   7      157.63      136.65      7.17 o 
  -2  -7   7      150.97      153.18      6.93 o 
  -1  -7   7      184.53      171.60      5.50 o 
   0  -7   7      624.95      605.62      9.15 o 
   1  -7   7       76.69       71.37      2.99 o 
   2  -7   7       11.64        7.26      1.60 o 
   3  -7   7      135.57      151.78     11.67 o 
   4  -7   7       49.56       54.77      7.79 o 
   5  -7   7      269.83      253.61     15.41 o 
   6  -7   7        0.26       -6.24      6.24 o 
   7  -7   7      130.94      139.48     13.27 o 
   8  -7   7        0.24       -6.07      6.07 o 
  -8  -6   7        0.34       -2.83      4.72 o 
  -7  -6   7        0.08        1.82      5.42 o 
  -6  -6   7        9.85       15.23      3.53 o 
  -5  -6   7        0.11       -0.14      4.46 o 
  -4  -6   7      181.83      219.23      9.53 o 
  -3  -6   7      223.96      241.66      7.34 o 
  -2  -6   7      132.10      149.90      5.22 o 
  -1  -6   7       12.36       14.09      1.71 o 
   0  -6   7      318.37      346.29      5.60 o 
   1  -6   7       49.51       50.27      1.94 o 
   2  -6   7       29.61       33.30      3.93 o 
   3  -6   7       13.18       16.23      5.42 o 
   4  -6   7      245.64      259.61     15.18 o 
   5  -6   7       33.17       13.40      5.57 o 
   6  -6   7        5.73       -3.55      6.37 o 
   7  -6   7       31.11       22.12      6.89 o 
   8  -6   7        4.46       -0.21      5.49 o 
  -8  -5   7        4.10        3.23      5.16 o 
  -7  -5   7        2.75        7.47      2.68 o 
  -6  -5   7       20.33       24.61      3.11 o 
  -5  -5   7      181.05      197.90      9.39 o 
  -4  -5   7       15.49       12.68      2.96 o 
  -3  -5   7        1.34        5.70      1.88 o 
  -2  -5   7        8.78        6.39      2.08 o 
  -1  -5   7      100.30      117.29      4.11 o 
   0  -5   7        1.65        0.78      1.27 o 
   1  -5   7        0.68        0.94      1.05 o 
   2  -5   7      134.82      137.34     11.95 o 
   3  -5   7       30.76       29.11      2.68 o 
   4  -5   7        7.72        5.58      2.38 o 
   5  -5   7      435.04      382.02     11.48 o 
   6  -5   7        6.33        5.40      1.54 o 
   7  -5   7        5.26        0.90      5.75 o 
   8  -5   7        0.31        8.54      6.40 o 
  -9  -4   7        2.24        5.75      4.77 o 
  -8  -4   7       13.98        8.48      5.71 o 
  -7  -4   7        8.63       11.58      2.31 o 
  -6  -4   7       11.15       12.89      2.64 o 
  -5  -4   7      147.94      181.75     12.33 o 
  -4  -4   7      160.20      180.13      5.25 o 
  -3  -4   7      256.98      253.94      8.41 o 
  -2  -4   7      100.52       84.79      4.34 o 
  -1  -4   7      129.66      131.47      4.32 o 
   0  -4   7       57.90       64.83      2.67 o 
   1  -4   7        6.92        3.92      1.04 o 
   2  -4   7        3.24        2.54      1.00 o 
   3  -4   7        0.13        0.83      0.93 o 
   4  -4   7       10.26       11.15      2.27 o 
   5  -4   7      183.67      176.80      4.76 o 
   6  -4   7       75.15       67.38      5.40 o 
   7  -4   7       28.49       51.33      9.23 o 
   8  -4   7       28.11       35.74      8.80 o 
  -9  -3   7        0.05       -0.38      3.16 o 
  -8  -3   7        1.05        3.79      4.65 o 
  -7  -3   7      114.34       91.27     19.93 o 
  -6  -3   7        7.11        2.12      1.28 o 
  -5  -3   7      158.45      126.58      7.17 o 
  -4  -3   7       68.10       47.17      2.64 o 
  -3  -3   7        9.60        8.84      2.17 o 
  -2  -3   7       14.79       14.62      2.20 o 
  -1  -3   7      209.96      225.96      4.74 o 
   0  -3   7      540.15      579.07      7.52 o 
   1  -3   7       72.73       73.49      2.78 o 
   2  -3   7      295.32      305.32      6.09 o 
   3  -3   7      205.51      197.72      8.38 o 
   4  -3   7       62.62       57.93      4.72 o 
   5  -3   7       45.46       45.67      3.97 o 
   6  -3   7        5.82        7.68     14.54 o 
   7  -3   7       33.60       36.65      8.91 o 
 -10  -2   7        6.45        7.25      3.97 o 
  -9  -2   7       60.47       71.06     10.17 o 
  -8  -2   7        0.01        2.03      4.67 o 
  -7  -2   7      112.68      126.50     11.63 o 
  -6  -2   7       16.22       16.05      5.02 o 
  -5  -2   7       70.56       81.91      8.50 o 
  -4  -2   7       36.90       28.34      4.49 o 
  -3  -2   7       68.47       58.38      3.20 o 
  -2  -2   7      273.41      263.13      5.43 o 
  -1  -2   7       10.02       10.50      1.55 o 
   0  -2   7      580.92      602.53      8.01 o 
   1  -2   7      102.59      128.99      3.94 o 
   2  -2   7       71.73       69.70      3.17 o 
   3  -2   7      226.10      244.48     10.90 o 
   4  -2   7       38.01       38.91      8.09 o 
   5  -2   7        1.76        2.29      2.09 o 
   6  -2   7        3.50        4.39      2.83 o 
   7  -2   7       31.00       25.85      6.52 o 
 -10  -1   7        0.12       -5.53      5.56 o 
  -9  -1   7       20.15       19.16      6.40 o 
  -8  -1   7        0.12       -4.97      4.97 o 
  -7  -1   7       34.80       29.73      6.03 o 
  -6  -1   7       46.02       36.08      6.58 o 
  -5  -1   7       59.34       46.43      4.57 o 
  -4  -1   7       60.92       82.88      7.68 o 
  -3  -1   7      591.41      584.42      7.09 o 
  -2  -1   7      318.11      348.18      6.50 o 
  -1  -1   7      315.28      323.93      9.75 o 
   0  -1   7      228.18      244.03      6.51 o 
   1  -1   7       34.39       43.62      3.26 o 
   2  -1   7        4.05        2.85      1.99 o 
   3  -1   7        5.69        0.83      2.32 o 
   4  -1   7        0.41       -0.47      2.37 o 
   5  -1   7      278.48      286.12     10.05 o 
   6  -1   7        7.97        6.81      3.09 o 
   7  -1   7        0.98        7.42      3.25 o 
 -10   0   7       56.75       62.03      9.62 o 
  -9   0   7       10.87        8.75      4.97 o 
  -8   0   7        9.69        7.57      4.84 o 
  -7   0   7       14.47       18.35      5.73 o 
  -6   0   7       70.68       63.65      8.11 o 
  -5   0   7        0.28       -0.99      3.66 o 
  -4   0   7      213.90      136.51     40.22 o 
  -3   0   7      181.19      168.59     12.23 o 
  -2   0   7        3.21        3.36      1.50 o 
  -1   0   7      102.24      111.22      4.47 o 
   0   0   7       17.69       16.90      4.52 o 
   1   0   7       41.03       42.60      2.91 o 
   2   0   7        0.37        2.75      3.44 o 
   3   0   7       77.28       86.42      4.71 o 
   4   0   7       23.65       27.69      3.27 o 
   5   0   7        3.12        7.90      8.88 o 
   6   0   7        7.41       10.13      7.17 o 
 -10   1   7       59.31       80.15     10.67 o 
  -9   1   7        6.06       10.43      5.05 o 
  -8   1   7       30.74       28.04      6.47 o 
  -7   1   7       62.66       69.75      8.92 o 
  -6   1   7        0.15        3.52      4.22 o 
  -5   1   7       36.20       30.83      5.97 o 
  -4   1   7        0.78        0.85      1.74 o 
  -3   1   7        7.50        4.57      3.16 o 
  -2   1   7       17.68       18.82      2.40 o 
  -1   1   7        7.72        6.51      1.94 o 
   0   1   7      108.54      105.43      4.87 o 
   1   1   7      142.28      147.25      4.66 o 
   2   1   7       17.23       23.54      4.29 o 
   3   1   7        5.47        7.34      3.77 o 
   4   1   7       34.14       32.61      5.94 o 
   5   1   7        5.44        7.94      4.36 o 
   6   1   7        0.02        0.88      3.86 o 
 -10   2   7       10.07       13.27      6.11 o 
  -9   2   7       40.01       48.60      8.41 o 
  -8   2   7       26.31       31.68      6.86 o 
  -7   2   7        6.60        8.88      5.25 o 
  -6   2   7       31.96       30.22      6.47 o 
  -5   2   7        6.98        2.23      2.07 o 
  -4   2   7       21.19       24.32      2.75 o 
  -3   2   7       21.93       21.95      2.54 o 
  -2   2   7       29.35       31.50      3.17 o 
  -1   2   7      193.71      211.26      6.99 o 
   0   2   7       14.99       14.32      2.59 o 
   1   2   7        2.66        6.04      4.40 o 
   2   2   7       57.32       58.81      7.45 o 
   3   2   7        0.22        4.48      4.54 o 
   4   2   7        8.21       11.91      4.81 o 
   5   2   7        3.61        5.27      4.33 o 
 -10   3   7        1.36        5.55      4.86 o 
  -9   3   7        0.68        4.74      4.82 o 
  -8   3   7        5.95        9.21      4.64 o 
  -7   3   7        0.15       -1.75      4.25 o 
  -6   3   7        1.28        0.75      0.68 o 
  -5   3   7       70.24       73.89      4.27 o 
  -4   3   7       42.32       46.29      4.17 o 
  -3   3   7       39.45       40.47      4.95 o 
  -2   3   7        2.61        6.30      7.07 o 
  -1   3   7      275.64      263.40     10.16 o 
   0   3   7        0.74        1.42      4.19 o 
   1   3   7       39.73       51.74      7.57 o 
   2   3   7        2.63       -1.48      4.07 o 
   3   3   7        2.16       -0.16      4.23 o 
   4   3   7        0.12       -3.87      4.49 o 
 -10   4   7       20.23       27.07      7.03 o 
  -9   4   7        2.44       -0.98      5.01 o 
  -8   4   7        1.06       -4.65      4.65 o 
  -7   4   7       18.57       13.50      1.44 o 
  -6   4   7        4.25        1.07      1.78 o 
  -5   4   7        8.20        5.30      3.71 o 
  -4   4   7        3.46       -0.84      2.52 o 
  -3   4   7       81.46       76.46      5.76 o 
  -2   4   7       13.56       24.16      4.05 o 
  -1   4   7        1.11       -2.43      4.05 o 
   0   4   7       41.65       50.94      5.58 o 
   1   4   7       33.69       28.14      6.66 o 
   2   4   7        3.07       10.30      5.20 o 
   3   4   7        3.29        3.33      4.39 o 
   4   4   7        0.76        1.98      4.27 o 
 -10   5   7        3.20        4.79      4.54 o 
  -9   5   7        4.15       10.75      5.64 o 
  -8   5   7        2.53        1.77      4.43 o 
  -7   5   7        0.47        0.24      1.56 o 
  -6   5   7       29.59       30.26      4.54 o 
  -5   5   7       58.98       55.21      4.92 o 
  -4   5   7       67.49       62.92      5.45 o 
  -3   5   7        0.10       -1.34      4.51 o 
  -2   5   7        3.35        5.78      4.48 o 
  -1   5   7      155.31      170.31     13.64 o 
   0   5   7        1.34       -2.43      4.13 o 
   1   5   7        1.59        2.50      4.25 o 
   2   5   7       26.17       34.25      7.48 o 
   3   5   7        0.65        8.34      5.47 o 
  -9   6   7        3.51       -0.62      4.77 o 
  -8   6   7        6.51        2.97      4.32 o 
  -7   6   7       28.86       16.22      5.79 o 
  -6   6   7       43.48       48.57      4.81 o 
  -5   6   7      102.68       93.79      8.75 o 
  -4   6   7        4.58        1.70      2.99 o 
  -3   6   7        0.13        4.10      4.24 o 
  -2   6   7        0.80        4.78      4.92 o 
  -1   6   7        8.15        6.08      5.16 o 
   0   6   7        1.84        5.59      4.51 o 
   1   6   7        8.44        3.55      4.70 o 
   2   6   7       27.79       29.52      7.59 o 
  -9   7   7        7.12        6.56      4.97 o 
  -8   7   7        1.96        4.63      4.79 o 
  -7   7   7        0.63        4.13      4.74 o 
  -6   7   7        7.13        1.26      4.86 o 
  -5   7   7        8.30        8.05      4.90 o 
  -4   7   7        3.13        3.01      4.61 o 
  -3   7   7        5.05        3.28      4.52 o 
  -2   7   7        1.48        1.39      5.33 o 
  -1   7   7        0.50        7.98      5.69 o 
   0   7   7       41.14       35.23      7.84 o 
   1   7   7        1.32        5.63      5.31 o 
  -8   8   7       72.96       68.19     10.06 o 
  -7   8   7      110.15      111.76     13.03 o 
  -6   8   7       24.41       18.60      6.40 o 
  -5   8   7       28.54       32.97      8.03 o 
  -4   8   7       27.27       20.06      6.52 o 
  -3   8   7        0.35        0.14      4.32 o 
  -2   8   7        0.98        4.25      5.57 o 
  -1   8   7        2.07        8.69      5.96 o 
  -6   9   7       75.25       67.64     10.40 o 
  -5   9   7       46.82       49.73      9.24 o 
  -4   9   7       14.27       12.19      6.23 o 
   1 -14   8        0.34        2.86      3.13 o 
   2 -14   8        0.55        7.51      6.06 o 
   3 -14   8        3.03        3.03      5.48 o 
   4 -14   8        1.14        3.07      5.05 o 
  -2 -13   8        7.12       12.08      5.93 o 
  -1 -13   8        0.02        0.42      3.97 o 
   0 -13   8        1.30       -0.93      3.73 o 
   1 -13   8        4.74        4.74      2.95 o 
   2 -13   8       12.36       17.27      3.91 o 
   3 -13   8        1.95        0.36      4.74 o 
   4 -13   8        1.01       -0.91      4.86 o 
   5 -13   8       21.71       14.88      6.29 o 
   6 -13   8        1.92       -0.20      5.41 o 
  -3 -12   8        0.00        2.54      4.32 o 
  -2 -12   8       10.07       12.41      5.09 o 
  -1 -12   8       38.77       50.79      7.74 o 
   0 -12   8        2.77        6.27      3.41 o 
   1 -12   8        0.01        0.48      1.75 o 
   2 -12   8       51.28       52.84      6.21 o 
   3 -12   8        0.84        3.33      2.11 o 
   4 -12   8        2.44        3.29      4.94 o 
   5 -12   8        0.48       -3.19      5.42 o 
   6 -12   8        5.56       -2.47      5.58 o 
  -4 -11   8        5.63        6.37      4.63 o 
  -3 -11   8        0.70        0.55      4.27 o 
  -2 -11   8        8.17        0.65      4.17 o 
  -1 -11   8        0.12        0.94      3.56 o 
   0 -11   8        8.32        8.55      3.12 o 
   1 -11   8       99.76       91.58      4.45 o 
   2 -11   8        0.98        0.01      1.35 o 
   3 -11   8       17.99       18.09      6.22 o 
   4 -11   8       71.37       70.78      9.68 o 
   5 -11   8        6.96        0.84      5.09 o 
   6 -11   8       28.55       33.78      7.87 o 
   7 -11   8        3.91       12.63      6.37 o 
  -5 -10   8        2.07        1.50      4.54 o 
  -4 -10   8        0.27        4.36      4.38 o 
  -3 -10   8       31.23       31.05      6.47 o 
  -2 -10   8       30.25       31.31      6.04 o 
  -1 -10   8       29.33       26.86      4.10 o 
   0 -10   8       63.26       56.11      3.77 o 
   1 -10   8       23.17       21.78      2.28 o 
   2 -10   8      131.31      133.59      4.81 o 
   3 -10   8       35.27       26.97      6.29 o 
   4 -10   8      216.69      221.03     15.52 o 
   5 -10   8       11.57       12.95      6.42 o 
   6 -10   8        0.01        4.27      5.21 o 
   7 -10   8        2.38        6.88      5.75 o 
  -6  -9   8        3.95       -4.19      5.16 o 
  -5  -9   8        1.56        7.16      4.83 o 
  -4  -9   8       14.17       10.35      4.75 o 
  -3  -9   8       22.56       25.38      5.66 o 
  -2  -9   8       84.24       68.32      7.77 o 
  -1  -9   8       69.12       66.58      4.48 o 
   0  -9   8      122.77      112.16      4.72 o 
   1  -9   8       47.41       48.78      2.89 o 
   2  -9   8      305.80      288.27      4.95 o 
   3  -9   8        9.81        2.15      5.08 o 
   4  -9   8       66.89       52.89      8.46 o 
   5  -9   8      139.44      139.92     12.60 o 
   6  -9   8        4.98        9.92      6.01 o 
   7  -9   8        0.28        4.55      5.61 o 
  -7  -8   8        5.35        6.92      6.03 o 
  -6  -8   8       14.23       25.10      6.92 o 
  -5  -8   8       12.13       11.86      5.10 o 
  -4  -8   8       29.93       32.66      6.73 o 
  -3  -8   8       36.14       40.71      6.70 o 
  -2  -8   8       30.42       27.28      3.08 o 
  -1  -8   8      216.88      205.27      6.39 o 
   0  -8   8       60.72       56.21      3.27 o 
   1  -8   8       33.37       36.15      2.44 o 
   2  -8   8       71.59       68.66      2.01 o 
   3  -8   8       22.02       32.11      6.91 o 
   4  -8   8      165.63      176.64     13.53 o 
   5  -8   8        3.12        8.97      5.42 o 
   6  -8   8        2.04        7.15      5.96 o 
   7  -8   8        8.72        1.72      5.95 o 
   8  -8   8        5.61        3.22      5.66 o 
  -7  -7   8        2.87       -0.69      4.56 o 
  -6  -7   8       11.72       15.53      6.00 o 
  -5  -7   8      298.69      312.96     17.94 o 
  -4  -7   8       14.15       11.21      4.94 o 
  -3  -7   8        2.26        2.43      2.43 o 
  -2  -7   8       48.49       55.71      3.22 o 
  -1  -7   8        0.32       -1.66      1.71 o 
   0  -7   8      129.68      139.57      3.92 o 
   1  -7   8        8.19       11.71      1.48 o 
   2  -7   8      756.10      815.71     25.23 o 
   3  -7   8        2.96       10.78      5.46 o 
   4  -7   8       98.10       97.13     10.12 o 
   5  -7   8        4.03        9.94      5.20 o 
   6  -7   8       12.16        1.96      6.80 o 
   7  -7   8        2.59       -6.74      6.74 o 
   8  -7   8        0.20       -2.34      5.93 o 
  -8  -6   8       17.68       21.19      7.18 o 
  -7  -6   8       36.47       34.70      7.67 o 
  -6  -6   8        0.02        4.78      4.78 o 
  -5  -6   8       64.19       60.87      5.76 o 
  -4  -6   8        0.41        3.00      2.16 o 
  -3  -6   8       78.36       87.76      3.87 o 
  -2  -6   8        5.48        4.71      1.90 o 
  -1  -6   8      121.72      113.69      5.33 o 
   0  -6   8       83.57       81.48      3.43 o 
   1  -6   8        1.05       -0.02      0.93 o 
   2  -6   8      267.59      258.31     10.30 o 
   3  -6   8       33.36       54.84      8.28 o 
   4  -6   8        5.07       -6.62      6.62 o 
   5  -6   8      122.03       99.11     10.38 o 
   6  -6   8        0.92        0.28      5.53 o 
   7  -6   8        0.06        1.81      5.45 o 
  -8  -5   8        0.08       -1.47      4.48 o 
  -7  -5   8       28.82       27.66      4.71 o 
  -6  -5   8       50.28       52.21      3.71 o 
  -5  -5   8       98.38       75.65      4.62 o 
  -4  -5   8      165.00      166.14      6.50 o 
  -3  -5   8      280.27      279.64      6.95 o 
  -2  -5   8       10.54       19.13      2.91 o 
  -1  -5   8      154.78      157.10      6.28 o 
   0  -5   8      183.08      184.94      4.56 o 
   1  -5   8      523.55      595.07      8.72 o 
   2  -5   8      177.42      164.97      4.57 o 
   3  -5   8      118.95      138.44      4.81 o 
   4  -5   8       30.50       33.15      6.44 o 
   5  -5   8        4.63        6.43      1.22 o 
   6  -5   8       25.81       29.65      7.78 o 
   7  -5   8       15.45       17.20      7.11 o 
  -9  -4   8        9.66        5.96      5.39 o 
  -8  -4   8        4.53        6.17      3.39 o 
  -7  -4   8        0.38        0.24      1.26 o 
  -6  -4   8       96.64       90.00      6.95 o 
  -5  -4   8        1.08        1.94      1.56 o 
  -4  -4   8      130.80      152.07      4.91 o 
  -3  -4   8        1.73       -1.27      1.64 o 
  -2  -4   8      175.58      170.88      6.34 o 
  -1  -4   8        2.08        1.63      1.48 o 
   0  -4   8        6.52        6.29      1.57 o 
   1  -4   8        6.21        4.27      1.72 o 
   2  -4   8       13.86       14.60      1.61 o 
   3  -4   8      365.21      384.72      7.51 o 
   4  -4   8        7.68        7.54      1.44 o 
   5  -4   8      262.46      267.89      8.96 o 
   6  -4   8        3.03       16.76      6.97 o 
   7  -4   8        0.03        8.70      6.12 o 
  -9  -3   8        3.72        5.63      3.82 o 
  -8  -3   8       12.99        8.47      5.24 o 
  -7  -3   8       36.16       30.03      7.01 o 
  -6  -3   8        6.17        7.62      4.65 o 
  -5  -3   8       94.40       61.18     17.36 o 
  -4  -3   8       22.02       20.06      1.97 o 
  -3  -3   8      129.20      135.57      4.58 o 
  -2  -3   8        0.62       -1.50      1.50 o 
  -1  -3   8      284.51      268.93      6.35 o 
   0  -3   8       55.37       55.16      2.77 o 
   1  -3   8      124.81      146.96      4.27 o 
   2  -3   8       21.20       23.28      2.31 o 
   3  -3   8      650.30      642.92     26.37 o 
   4  -3   8      142.82      144.34     15.26 o 
   5  -3   8        2.84        2.41     10.44 o 
   6  -3   8       33.92       30.85      8.64 o 
   7  -3   8        4.88       13.57      7.24 o 
  -9  -2   8        1.57       -0.84      5.02 o 
  -8  -2   8        0.05        0.06      4.67 o 
  -7  -2   8       12.15        8.12      4.53 o 
  -6  -2   8      169.23      182.60     13.04 o 
  -5  -2   8       15.02       13.42      5.04 o 
  -4  -2   8       12.43        8.71      4.26 o 
  -3  -2   8      625.54      594.83      9.03 o 
  -2  -2   8      193.39      202.25      6.19 o 
  -1  -2   8      439.75      457.09     11.47 o 
   0  -2   8       68.54       82.41      4.06 o 
   1  -2   8       18.07       23.44      2.70 o 
   2  -2   8       64.60       73.52      9.09 o 
   3  -2   8       72.52       73.70     15.33 o 
   4  -2   8      352.96      336.76     10.67 o 
   5  -2   8       10.26       14.41      2.42 o 
   6  -2   8       17.68       20.11      3.79 o 
 -10  -1   8        7.33        6.95      5.32 o 
  -9  -1   8        1.01        7.37      4.95 o 
  -8  -1   8       29.51       34.22      7.40 o 
  -7  -1   8       46.15       55.17      8.43 o 
  -6  -1   8       12.64        8.43      4.53 o 
  -5  -1   8      386.65      383.22     17.47 o 
  -4  -1   8       19.96       22.32      3.58 o 
  -3  -1   8       30.37       25.42      1.90 o 
  -2  -1   8       91.41       87.75      3.45 o 
  -1  -1   8       72.52       76.09      3.45 o 
   0  -1   8        0.43        1.34      1.93 o 
   1  -1   8       78.54       86.60      3.86 o 
   2  -1   8      184.85      186.06      6.43 o 
   3  -1   8        6.10        6.53      1.95 o 
   4  -1   8        0.17       -0.71      2.01 o 
   5  -1   8        9.59        5.85      6.45 o 
   6  -1   8        5.12        6.05      3.37 o 
 -10   0   8       15.93       25.75      7.41 o 
  -9   0   8       81.56       89.31     10.92 o 
  -8   0   8       13.10       22.19      6.52 o 
  -7   0   8      142.14      150.40     12.31 o 
  -6   0   8       48.57       50.16      7.75 o 
  -5   0   8      172.00      151.03     11.59 o 
  -4   0   8        0.02        0.69      1.16 o 
  -3   0   8       92.99       93.42      4.11 o 
  -2   0   8        4.64        4.45      1.84 o 
  -1   0   8        4.49        5.88      1.88 o 
   0   0   8      185.75      191.22      5.68 o 
   1   0   8       14.03       14.56      2.70 o 
   2   0   8       54.81       60.04      4.32 o 
   3   0   8      203.47      218.17      7.56 o 
   4   0   8       60.25       62.61      6.63 o 
   5   0   8       62.20       68.88      6.57 o 
 -10   1   8        7.50       13.57      6.16 o 
  -9   1   8       30.68       35.13      8.50 o 
  -8   1   8        0.79       -0.10      4.48 o 
  -7   1   8       27.47       25.60      6.53 o 
  -6   1   8      126.95      135.36     11.49 o 
  -5   1   8        3.57        6.33      4.69 o 
  -4   1   8       17.40       17.24      2.35 o 
  -3   1   8      189.19      193.43      6.18 o 
  -2   1   8        1.61       -0.21      2.89 o 
  -1   1   8      206.33      206.44      7.46 o 
   0   1   8       16.10       11.31      2.74 o 
   1   1   8       59.97       71.98      5.48 o 
   2   1   8       10.53        5.00      3.65 o 
   3   1   8      146.74      147.05     11.12 o 
   4   1   8        6.50        6.93      4.04 o 
   5   1   8       25.99       17.46      5.40 o 
 -10   2   8        0.01       -0.31      4.41 o 
  -9   2   8        0.82        1.17      4.53 o 
  -8   2   8        0.00        0.66      4.64 o 
  -7   2   8       20.41       22.52      6.09 o 
  -6   2   8        3.29        5.72      4.50 o 
  -5   2   8       57.00       49.66      5.11 o 
  -4   2   8        0.47       -2.40      2.40 o 
  -3   2   8       30.21       26.45      3.39 o 
  -2   2   8        1.09       -1.76      2.75 o 
  -1   2   8        0.64       -0.97      2.96 o 
   0   2   8       47.69       69.66      8.38 o 
   1   2   8        3.86        9.51      4.53 o 
   2   2   8       19.34       15.92      4.87 o 
   3   2   8      139.78      133.32     11.56 o 
   4   2   8       31.07       20.87      5.60 o 
 -10   3   8        1.16        2.07      4.74 o 
  -9   3   8       17.79       10.46      5.61 o 
  -8   3   8        2.40        9.84      5.11 o 
  -7   3   8        2.40        3.30      4.38 o 
  -6   3   8        1.45       -1.38      1.38 o 
  -5   3   8        9.49       10.74      2.40 o 
  -4   3   8       16.64       15.08      2.98 o 
  -3   3   8        0.10        1.85      2.62 o 
  -2   3   8      175.02      194.02      8.83 o 
  -1   3   8        9.86        3.79      4.71 o 
   0   3   8       46.09       43.39      7.26 o 
   1   3   8       31.49       32.14      4.84 o 
   2   3   8       19.40       17.68      5.65 o 
   3   3   8       24.16       23.72      6.31 o 
   4   3   8        2.04       -3.19      4.33 o 
 -10   4   8        7.49        3.87      4.56 o 
  -9   4   8       11.77       16.26      6.15 o 
  -8   4   8        0.87        4.75      4.83 o 
  -7   4   8        9.23        6.67      4.59 o 
  -6   4   8        0.01        0.25      3.18 o 
  -5   4   8        6.72       12.37      2.77 o 
  -4   4   8        0.63        2.56      7.19 o 
  -3   4   8        9.08       15.18      6.07 o 
  -2   4   8       11.51       11.89      4.86 o 
  -1   4   8       15.22       17.73      6.22 o 
   0   4   8        1.61        2.91      4.32 o 
   1   4   8        1.10        0.22      4.13 o 
   2   4   8        2.64        8.53      4.77 o 
   3   4   8       41.80       40.33      8.16 o 
  -9   5   8        0.39        3.77      4.81 o 
  -8   5   8        3.92        0.37      4.34 o 
  -7   5   8        0.29       -3.36      4.96 o 
  -6   5   8        0.34       -4.47      4.47 o 
  -5   5   8       13.06        7.10      2.93 o 
  -4   5   8        1.37        0.53      2.70 o 
  -3   5   8       29.03       32.39      7.37 o 
  -2   5   8        6.43        2.01      3.83 o 
  -1   5   8       33.39       41.96      8.01 o 
   0   5   8       18.72       12.77      5.69 o 
   1   5   8       19.63       20.36      6.32 o 
   2   5   8       21.60       21.19      6.51 o 
  -9   6   8        0.13       -1.56      4.31 o 
  -8   6   8        1.23       -2.77      4.70 o 
  -7   6   8        1.70        2.16      4.44 o 
  -6   6   8        6.60       11.66      5.72 o 
  -5   6   8        3.45       12.67      5.51 o 
  -4   6   8        8.26        9.83      5.30 o 
  -3   6   8       23.79       15.85      5.96 o 
  -2   6   8        0.14        3.61      4.36 o 
  -1   6   8        0.20        1.70      5.07 o 
   0   6   8        2.88        6.81      5.62 o 
  -8   7   8        0.32       -0.15      4.51 o 
  -7   7   8        1.40        1.72      4.60 o 
  -6   7   8        4.61        0.92      4.60 o 
  -5   7   8       24.89       22.45      6.47 o 
  -4   7   8       24.47       30.53      7.44 o 
  -3   7   8       32.01       25.94      6.97 o 
  -2   7   8        1.19        3.22      4.70 o 
  -1   7   8        9.90       15.86      6.90 o 
  -6   8   8       62.16       55.74      9.70 o 
  -5   8   8       64.58       68.42     10.96 o 
  -4   8   8       51.84       47.78      9.41 o 
  -3   8   8       14.36       17.11      6.40 o 
   1 -14   9        0.58        6.01      5.37 o 
   2 -14   9        0.00        3.82      5.18 o 
   3 -14   9        0.06        2.50      5.66 o 
  -1 -13   9        2.01       10.00      3.55 o 
   0 -13   9        4.04        9.46      4.19 o 
   1 -13   9        4.55       11.80      3.35 o 
   2 -13   9       34.55       39.14      8.38 o 
   3 -13   9        2.61       -1.46      4.73 o 
   4 -13   9        0.03        4.50      5.45 o 
   5 -13   9        4.35        4.20      5.57 o 
  -3 -12   9        0.34       -4.52      4.52 o 
  -2 -12   9       10.05       13.90      5.49 o 
  -1 -12   9        2.62        2.80      7.67 o 
   0 -12   9        2.89       12.86      8.62 o 
   1 -12   9        6.60        0.96      5.51 o 
   2 -12   9        4.01        5.66      2.50 o 
   3 -12   9        6.84        2.50      5.08 o 
   4 -12   9        9.23       10.06      5.91 o 
   5 -12   9       24.97       26.03      7.36 o 
   6 -12   9        1.41       -1.15      5.76 o 
  -4 -11   9       17.15       15.08      5.90 o 
  -3 -11   9        0.01       -2.46      4.67 o 
  -2 -11   9        0.39        0.35      2.98 o 
  -1 -11   9       27.91       27.06      7.76 o 
   0 -11   9        1.87        1.51      1.77 o 
   1 -11   9        1.80       -0.80      2.60 o 
   2 -11   9      195.63      200.53      6.97 o 
   3 -11   9       36.72       37.62      7.51 o 
   4 -11   9        0.72        0.77      4.65 o 
   5 -11   9       23.17       29.60      7.77 o 
   6 -11   9        0.25        7.68      5.77 o 
  -5 -10   9        0.05       -4.40      5.53 o 
  -4 -10   9        0.52       -1.64      4.20 o 
  -3 -10   9        6.25        3.85      4.06 o 
  -2 -10   9        3.51       -0.99      2.57 o 
  -1 -10   9       60.45       55.40      4.88 o 
   0 -10   9      158.93      142.02      5.47 o 
   1 -10   9       17.08       20.93      2.18 o 
   2 -10   9      134.83      137.58      3.63 o 
   3 -10   9        6.24        2.57      4.73 o 
   4 -10   9        2.43       -1.81      4.86 o 
   5 -10   9       20.74       21.27      6.83 o 
   6 -10   9       24.60       26.61      7.60 o 
   7 -10   9        0.98       13.99      6.62 o 
  -6  -9   9        3.75        7.81      5.14 o 
  -5  -9   9        0.07       -0.19      4.08 o 
  -4  -9   9        0.82        5.77      4.78 o 
  -3  -9   9       93.04       97.27      6.67 o 
  -2  -9   9       74.49       70.48      5.54 o 
  -1  -9   9      130.79      127.33      5.36 o 
   0  -9   9      432.28      405.44     10.45 o 
   1  -9   9       50.89       52.06      2.90 o 
   2  -9   9      215.62      183.62      3.42 o 
   3  -9   9        8.37        8.23      5.26 o 
   4  -9   9       67.75       76.10     10.28 o 
   5  -9   9        9.97       15.63      6.51 o 
   6  -9   9        1.67       12.44      6.62 o 
   7  -9   9        5.69        4.49      6.02 o 
  -7  -8   9        0.00        2.29      4.91 o 
  -6  -8   9       10.67       14.72      6.21 o 
  -5  -8   9       21.28       32.44      7.27 o 
  -4  -8   9        7.96        6.31      2.83 o 
  -3  -8   9       15.02        8.60      2.79 o 
  -2  -8   9      419.37      421.07      9.66 o 
  -1  -8   9      369.02      399.64      8.75 o 
   0  -8   9      392.17      377.17      7.89 o 
   1  -8   9       21.32       17.21      2.09 o 
   2  -8   9      125.77      136.72     11.80 o 
   3  -8   9        2.82        5.49      5.00 o 
   4  -8   9       26.72       27.93      6.83 o 
   5  -8   9       13.60       22.77      7.63 o 
   6  -8   9       48.14       32.65      7.41 o 
   7  -8   9        0.21       -2.89      6.10 o 
  -7  -7   9        0.00        0.39      4.46 o 
  -6  -7   9        3.77        4.31      4.64 o 
  -5  -7   9        7.52        5.40      2.72 o 
  -4  -7   9      139.68      172.76      6.56 o 
  -3  -7   9       12.73       15.61      2.59 o 
  -2  -7   9      261.18      269.13      6.42 o 
  -1  -7   9      234.50      228.01      6.42 o 
   0  -7   9      206.32      198.65      4.76 o 
   1  -7   9       56.62       52.68      2.27 o 
   2  -7   9       15.73       18.83      2.04 o 
   3  -7   9       57.88       72.77      9.24 o 
   4  -7   9      158.75      162.13     13.08 o 
   5  -7   9        0.12       -6.72      6.80 o 
   6  -7   9       22.71       18.15      6.41 o 
   7  -7   9        0.03        3.06      5.95 o 
  -8  -6   9        2.33       -1.23      5.73 o 
  -7  -6   9       14.26       13.29      5.86 o 
  -6  -6   9        5.24        9.05      2.63 o 
  -5  -6   9      160.81      174.09      6.38 o 
  -4  -6   9      142.94      134.58      6.47 o 
  -3  -6   9        2.27        1.07      1.84 o 
  -2  -6   9       21.37       15.03      2.73 o 
  -1  -6   9       11.14       18.08      4.98 o 
   0  -6   9       94.14       83.92      3.81 o 
   1  -6   9       29.12       25.44      2.57 o 
   2  -6   9      325.42      286.44     25.09 o 
   3  -6   9      421.93      359.74     16.25 o 
   4  -6   9       55.05       40.49      1.41 o 
   5  -6   9        0.42       -4.09      6.55 o 
   6  -6   9       82.47       73.26     10.59 o 
   7  -6   9        2.66        3.94      6.39 o 
  -8  -5   9        0.57       -0.92      3.20 o 
  -7  -5   9       64.58       59.07      6.42 o 
  -6  -5   9       54.81       49.19      5.09 o 
  -5  -5   9      110.56      122.18      5.40 o 
  -4  -5   9        5.31        6.50      2.10 o 
  -3  -5   9       36.08       36.73      3.04 o 
  -2  -5   9        1.07        2.19      1.82 o 
  -1  -5   9      242.19      249.65      8.09 o 
   0  -5   9       21.47       24.57      3.67 o 
   1  -5   9        2.46        3.01      1.42 o 
   2  -5   9      339.54      360.62      6.24 o 
   3  -5   9        8.10        4.46      1.01 o 
   4  -5   9       75.64       72.00      4.18 o 
   5  -5   9       52.60       54.92      3.81 o 
   6  -5   9        1.61        3.61      6.45 o 
   7  -5   9        0.16       11.10      7.38 o 
  -9  -4   9        0.03       -3.16      3.63 o 
  -8  -4   9        0.47       -4.62      4.96 o 
  -7  -4   9       88.66       90.72     10.57 o 
  -6  -4   9        3.10        5.25      1.33 o 
  -5  -4   9       24.54       20.34      2.24 o 
  -4  -4   9       12.68       15.18      2.53 o 
  -3  -4   9        5.65        7.33      1.88 o 
  -2  -4   9      159.29      160.63      5.41 o 
  -1  -4   9       41.04       33.58      6.52 o 
   0  -4   9       53.27       56.26      3.41 o 
   1  -4   9        0.28        0.55      1.42 o 
   2  -4   9      134.86      131.32      4.52 o 
   3  -4   9       37.94       40.87      4.01 o 
   4  -4   9      184.17      187.54     12.62 o 
   5  -4   9       21.94       20.50      8.23 o 
   6  -4   9       44.96       59.21     10.33 o 
  -9  -3   9       15.46        9.14      5.23 o 
  -8  -3   9        2.85       15.09      5.93 o 
  -7  -3   9       12.86        9.08      4.97 o 
  -6  -3   9        5.74        4.90      4.27 o 
  -5  -3   9        2.19       -1.09      4.11 o 
  -4  -3   9       58.40       51.95      3.30 o 
  -3  -3   9      111.25      101.10      4.33 o 
  -2  -3   9      136.47      136.54      4.19 o 
  -1  -3   9       42.30       46.20      3.24 o 
   0  -3   9      134.91      141.13      5.25 o 
   1  -3   9        2.79        3.70      2.09 o 
   2  -3   9       46.73       56.79     10.12 o 
   3  -3   9       35.88       33.93      3.61 o 
   4  -3   9      103.29      102.09      7.79 o 
   5  -3   9        0.06        5.84      3.35 o 
   6  -3   9        9.60        5.08      6.19 o 
  -9  -2   9        0.16       -0.75      4.22 o 
  -8  -2   9        3.12        3.47      4.97 o 
  -7  -2   9        0.20       -2.12      4.44 o 
  -6  -2   9       68.02       66.12      8.45 o 
  -5  -2   9       35.02       29.50      6.17 o 
  -4  -2   9       24.93       25.52      2.63 o 
  -3  -2   9        0.17        0.73      1.36 o 
  -2  -2   9       12.99       12.05      2.09 o 
  -1  -2   9       37.44       42.49      3.46 o 
   0  -2   9        0.06       -0.57      1.82 o 
   1  -2   9       12.41       15.27      3.27 o 
   2  -2   9       15.26       21.61      2.71 o 
   3  -2   9      129.24      132.87      5.53 o 
   4  -2   9        0.89        0.86      1.85 o 
   5  -2   9       44.11       38.99      4.78 o 
   6  -2   9       10.34       24.69      8.43 o 
  -9  -1   9        1.31        2.23      5.43 o 
  -8  -1   9       54.82       54.93      8.75 o 
  -7  -1   9        8.81        5.88      4.49 o 
  -6  -1   9        0.10       -3.39      3.99 o 
  -5  -1   9        2.59        5.44      4.27 o 
  -4  -1   9       88.96       83.03      8.95 o 
  -3  -1   9      190.33      183.15      9.07 o 
  -2  -1   9       54.07       57.52      2.88 o 
  -1  -1   9       90.50       85.60      3.93 o 
   0  -1   9       68.56       75.53      3.81 o 
   1  -1   9       77.48       66.15      4.23 o 
   2  -1   9       67.56       79.60      4.71 o 
   3  -1   9       69.43       74.12      4.70 o 
   4  -1   9        1.53        0.92      4.58 o 
   5  -1   9       16.42       21.01      4.06 o 
  -9   0   9       11.15       18.72      6.42 o 
  -8   0   9       25.12       31.26      6.95 o 
  -7   0   9        3.43        3.67      4.64 o 
  -6   0   9       38.76       37.03      7.09 o 
  -5   0   9       66.36       56.82      7.91 o 
  -4   0   9        2.52        4.22      1.68 o 
  -3   0   9       11.45       10.80      2.45 o 
  -2   0   9       90.78       88.88      4.59 o 
  -1   0   9        1.85        4.97      1.94 o 
   0   0   9      132.65      144.09      6.20 o 
   1   0   9       46.09       52.40      4.11 o 
   2   0   9       29.26       26.39      5.12 o 
   3   0   9       13.70       17.09      4.33 o 
   4   0   9       48.66       49.87      5.81 o 
   5   0   9        0.37        2.72      3.84 o 
  -9   1   9        2.51        5.79      5.17 o 
  -8   1   9        4.23        1.93      4.86 o 
  -7   1   9        3.10        4.32      4.91 o 
  -6   1   9        9.85       11.81      4.97 o 
  -5   1   9      166.68      118.88     33.72 o 
  -4   1   9       67.18       61.84      5.02 o 
  -3   1   9       46.86       54.32      4.50 o 
  -2   1   9      140.66      147.87      7.69 o 
  -1   1   9        6.99        0.69      4.57 o 
   0   1   9        6.10        7.17      4.16 o 
   1   1   9       17.01       21.67      5.54 o 
   2   1   9       30.64       39.43      6.87 o 
   3   1   9       13.81       16.53      5.08 o 
   4   1   9        8.92        8.83      4.24 o 
  -9   2   9        0.09        3.85      5.13 o 
  -8   2   9        5.11        7.35      5.30 o 
  -7   2   9        0.61       -4.20      4.20 o 
  -6   2   9        7.19        8.08      4.70 o 
  -5   2   9       25.99       23.19      4.40 o 
  -4   2   9        5.52        2.89      4.09 o 
  -3   2   9        8.89        5.73      3.66 o 
  -2   2   9        1.21       -2.76      2.94 o 
  -1   2   9        7.52        5.12      4.05 o 
   0   2   9       76.47       76.53      9.37 o 
   1   2   9        2.06        6.56      4.71 o 
   2   2   9        2.67        5.70      4.71 o 
   3   2   9       22.03       20.82      6.37 o 
  -9   3   9        2.84        3.91      5.20 o 
  -8   3   9       13.66       11.86      5.44 o 
  -7   3   9        1.51        2.37      4.70 o 
  -6   3   9        1.67       -1.84      3.92 o 
  -5   3   9        0.95       -2.16      2.16 o 
  -4   3   9        8.52        2.46      3.28 o 
  -3   3   9       39.47       41.41      4.60 o 
  -2   3   9        5.93        9.12      4.29 o 
  -1   3   9        0.14       -0.11      3.67 o 
   0   3   9       10.00       15.63      5.89 o 
   1   3   9       11.80       13.66      6.14 o 
   2   3   9       11.03       11.93      3.80 o 
  -9   4   9        2.35        7.82      5.59 o 
  -8   4   9        6.49        8.56      5.64 o 
  -7   4   9        0.43        1.37      4.46 o 
  -6   4   9        2.27        9.78      5.28 o 
  -5   4   9        6.32        6.19      2.87 o 
  -4   4   9        0.39       -0.02      2.39 o 
  -3   4   9       15.88        9.33      5.24 o 
  -2   4   9        5.71        6.25      4.18 o 
  -1   4   9        8.03        4.71      4.67 o 
   0   4   9        1.28        5.50      4.95 o 
   1   4   9       36.00       41.93      8.75 o 
   2   4   9        4.25        6.71      3.69 o 
  -8   5   9        1.83       -0.45      4.53 o 
  -7   5   9        3.79        1.00      4.21 o 
  -6   5   9        0.74        4.75      4.43 o 
  -5   5   9        0.13       -0.95      4.72 o 
  -4   5   9        4.18        1.13      4.45 o 
  -3   5   9        1.18       -1.67      4.61 o 
  -2   5   9       63.75       67.22      9.99 o 
  -1   5   9        0.36       -0.42      4.43 o 
   0   5   9        0.10        4.87      4.79 o 
  -7   6   9       12.55       11.00      6.21 o 
  -6   6   9        0.07       -2.69      4.76 o 
  -5   6   9        0.95       -5.29      5.29 o 
  -4   6   9        4.79       -2.80      4.80 o 
  -3   6   9        0.02        1.72      4.80 o 
  -2   6   9        5.41        4.22      5.29 o 
  -1   6   9        0.74        7.57      5.68 o 
  -6   7   9       17.73       15.17      6.78 o 
  -5   7   9        5.24        4.89      5.09 o 
  -4   7   9        5.88       11.76      6.10 o 
  -1 -13  10       23.22       24.62      4.24 o 
   0 -13  10        1.19       -0.56      2.66 o 
   1 -13  10        1.20       -3.24      4.83 o 
   2 -13  10        3.75        6.70      5.65 o 
   3 -13  10        0.17       -0.20      5.80 o 
   4 -13  10       37.20       53.09      9.52 o 
  -3 -12  10        0.01        3.30      4.75 o 
  -2 -12  10        0.22        2.54      2.72 o 
  -1 -12  10        7.44       11.53      8.59 o 
   0 -12  10       10.71        7.20      2.74 o 
   1 -12  10        1.21       -1.08      5.71 o 
   2 -12  10        2.12        2.18      4.81 o 
   3 -12  10        6.43        2.83      5.59 o 
   4 -12  10        3.20        3.36      5.50 o 
   5 -12  10        4.08        6.12      6.13 o 
  -4 -11  10        0.63        5.10      3.03 o 
  -3 -11  10       16.27       17.20      6.90 o 
  -2 -11  10        2.55        0.28      2.41 o 
  -1 -11  10        1.20       -4.32      4.32 o 
   0 -11  10        0.01        0.40      2.19 o 
   1 -11  10        0.06        0.25      3.37 o 
   2 -11  10       32.66       41.69      8.33 o 
   3 -11  10        2.08       -1.93      5.55 o 
   4 -11  10       17.03       15.78      7.02 o 
   5 -11  10        0.10       -1.93      5.62 o 
  -5 -10  10        7.13        7.52      5.52 o 
  -4 -10  10        0.30        4.47      3.09 o 
  -3 -10  10        0.54       -2.58      2.70 o 
  -2 -10  10        0.10        1.29      2.65 o 
  -1 -10  10       23.38       20.79      2.98 o 
   0 -10  10        0.43        6.40      2.74 o 
   1 -10  10       25.06       19.36      2.31 o 
   2 -10  10       28.70       24.65      3.60 o 
   3 -10  10       11.85       11.89      5.34 o 
   4 -10  10       17.83       30.10      7.29 o 
   5 -10  10        2.83       13.94      6.54 o 
   6 -10  10       27.86       45.33      9.44 o 
  -6  -9  10        0.01       -5.14      5.19 o 
  -5  -9  10        0.03       -0.52      2.62 o 
  -4  -9  10       12.89       15.11      3.66 o 
  -3  -9  10       41.25       49.66      5.00 o 
  -2  -9  10        2.50       -0.40      2.20 o 
  -1  -9  10       42.01       50.80      3.50 o 
   0  -9  10       53.21       48.87      3.23 o 
   1  -9  10        5.96        5.44      1.35 o 
   2  -9  10        0.90       -0.02      4.63 o 
   3  -9  10      199.61      201.72     14.97 o 
   4  -9  10        2.77        2.47      5.12 o 
   5  -9  10        0.44        3.70      5.75 o 
   6  -9  10        0.03       -7.24      7.24 o 
  -6  -8  10        7.26       13.50      6.26 o 
  -5  -8  10        1.26        0.84      3.98 o 
  -4  -8  10        0.11        2.22      2.37 o 
  -3  -8  10        0.88        1.24      2.42 o 
  -2  -8  10       55.70       47.87      3.12 o 
  -1  -8  10      163.21      160.18      4.97 o 
   0  -8  10       71.57       61.30      3.87 o 
   1  -8  10      194.52      170.78     16.02 o 
   2  -8  10      115.18      122.10     11.04 o 
   3  -8  10       55.74       50.24      7.95 o 
   4  -8  10        7.66       10.16      6.64 o 
   5  -8  10        6.18        4.88      5.56 o 
   6  -8  10        1.86       -4.70      5.99 o 
  -7  -7  10        5.93       -2.07      4.84 o 
  -6  -7  10        4.63       10.68      3.98 o 
  -5  -7  10        3.48        3.79      1.98 o 
  -4  -7  10        0.02        0.32      1.98 o 
  -3  -7  10       41.46       45.08      3.66 o 
  -2  -7  10       66.48       63.77      4.07 o 
  -1  -7  10      106.81      100.10      5.82 o 
   0  -7  10      112.12      113.47      5.82 o 
   1  -7  10       28.45       25.20      2.10 o 
   2  -7  10      122.58      112.73     10.81 o 
   3  -7  10       17.12       16.19      5.65 o 
   4  -7  10       69.20       44.67      7.60 o 
   5  -7  10        3.22       -0.37      6.66 o 
   6  -7  10        1.51       -2.30      6.40 o 
  -7  -6  10        1.65        2.58      3.34 o 
  -6  -6  10       16.18       18.67      2.48 o 
  -5  -6  10       24.62       27.87      3.28 o 
  -4  -6  10       58.77       61.44      4.46 o 
  -3  -6  10       83.63       84.51      5.45 o 
  -2  -6  10       16.08       20.43      2.73 o 
  -1  -6  10       12.96       10.59      2.65 o 
   0  -6  10      175.67      184.03      7.38 o 
   1  -6  10       97.88      105.02      3.96 o 
   2  -6  10        0.47        0.18      0.86 o 
   3  -6  10       31.12       37.68      2.92 o 
   4  -6  10        0.45        1.70      5.19 o 
   5  -6  10        3.96       -2.19      5.66 o 
   6  -6  10       30.56       33.75      8.53 o 
  -8  -5  10       21.50       14.07      4.45 o 
  -7  -5  10       43.35       40.23      8.46 o 
  -6  -5  10       74.75       62.47     13.30 o 
  -5  -5  10        0.85        0.58      1.70 o 
  -4  -5  10       10.62       10.47      2.47 o 
  -3  -5  10      170.33      168.87      7.02 o 
  -2  -5  10      183.53      173.74      5.96 o 
  -1  -5  10       51.45       58.45      3.76 o 
   0  -5  10      285.18      285.24      7.63 o 
   1  -5  10       89.63       86.21      9.48 o 
   2  -5  10       20.01       18.46      1.98 o 
   3  -5  10       63.38       58.94      2.75 o 
   4  -5  10       29.99       22.15      3.63 o 
   5  -5  10        7.87       12.21      6.65 o 
   6  -5  10        0.34       11.57      7.14 o 
  -8  -4  10        2.05        2.81      4.51 o 
  -7  -4  10        0.86       -1.41      4.35 o 
  -6  -4  10       73.04       63.32      9.25 o 
  -5  -4  10       27.49       27.03      2.32 o 
  -4  -4  10       73.01       75.81      4.52 o 
  -3  -4  10       13.33        6.43      4.98 o 
  -2  -4  10       11.36       11.07      2.92 o 
  -1  -4  10        6.82        4.44      1.84 o 
   0  -4  10        2.02        1.85      2.02 o 
   1  -4  10      121.95      123.25      6.07 o 
   2  -4  10      115.12      120.82      5.83 o 
   3  -4  10       14.11        9.63      8.73 o 
   4  -4  10        2.91       13.60      7.08 o 
   5  -4  10        4.14       18.05      7.87 o 
  -9  -3  10        0.60        0.81      4.64 o 
  -8  -3  10        7.71        8.25      5.03 o 
  -7  -3  10      129.51      152.63     13.46 o 
  -6  -3  10       43.65       44.56      7.70 o 
  -5  -3  10        4.99        5.22      4.21 o 
  -4  -3  10        0.65        3.41      4.12 o 
  -3  -3  10       11.55       20.58      6.57 o 
  -2  -3  10       38.75       42.39      2.87 o 
  -1  -3  10        9.66        8.42      1.82 o 
   0  -3  10      387.61      402.51      7.91 o 
   1  -3  10      113.97      117.61      5.01 o 
   2  -3  10        4.10        1.59      1.78 o 
   3  -3  10       44.16       43.34      5.98 o 
   4  -3  10        2.37       -1.33      2.60 o 
   5  -3  10        1.91        4.21      6.11 o 
  -9  -2  10        5.76        6.23      4.78 o 
  -8  -2  10        4.90       11.60      5.90 o 
  -7  -2  10        0.41        1.77      4.44 o 
  -6  -2  10        2.65        0.58      4.04 o 
  -5  -2  10       98.41      108.06     10.27 o 
  -4  -2  10        6.51       12.01      3.98 o 
  -3  -2  10       83.50       88.47      4.03 o 
  -2  -2  10       32.58       32.57      3.00 o 
  -1  -2  10        0.55       -0.78      1.71 o 
   0  -2  10       99.22      108.14      5.13 o 
   1  -2  10       13.75       12.55      2.42 o 
   2  -2  10      180.83      190.33      6.84 o 
   3  -2  10       35.40       28.70      3.11 o 
   4  -2  10       28.61       34.67      4.70 o 
   5  -2  10       15.14       11.45      4.90 o 
  -9  -1  10        0.46        0.82      4.48 o 
  -8  -1  10       14.23        9.57      4.81 o 
  -7  -1  10        0.63        4.29      4.93 o 
  -6  -1  10       26.52       20.48      6.11 o 
  -5  -1  10        1.49        2.80      3.72 o 
  -4  -1  10        0.43        0.19      1.48 o 
  -3  -1  10       12.65       14.24      2.67 o 
  -2  -1  10      240.63      236.48      7.26 o 
  -1  -1  10        0.03       -0.28      1.74 o 
   0  -1  10       19.83       20.99      2.95 o 
   1  -1  10       85.22       79.50      4.82 o 
   2  -1  10       62.43       62.63      4.48 o 
   3  -1  10       62.91       64.56      6.16 o 
   4  -1  10        0.41       -0.02      3.11 o 
  -9   0  10        0.00       -0.90      4.49 o 
  -8   0  10        1.38        5.27      4.99 o 
  -7   0  10        0.96        5.39      5.29 o 
  -6   0  10        0.01        3.62      4.84 o 
  -5   0  10        0.43        1.03      4.03 o 
  -4   0  10      195.39      171.99      6.49 o 
  -3   0  10       45.43       42.07      4.05 o 
  -2   0  10       82.14       85.26      5.74 o 
  -1   0  10       12.57       12.30      4.63 o 
   0   0  10       22.87       26.17      4.42 o 
   1   0  10      157.94      164.68      9.15 o 
   2   0  10       49.05       49.76      5.78 o 
   3   0  10       14.24       14.67      4.82 o 
   4   0  10        2.26       12.48      5.11 o 
  -9   1  10        2.73       -1.30      4.54 o 
  -8   1  10       41.46       41.44      8.11 o 
  -7   1  10       12.97       14.53      6.08 o 
  -6   1  10       58.34       57.62      8.64 o 
  -5   1  10        0.03       -0.26      1.23 o 
  -4   1  10        8.20        6.85      4.37 o 
  -3   1  10        0.16       -0.80      2.10 o 
  -2   1  10       21.86       18.20      3.53 o 
  -1   1  10        1.09       -2.15      3.86 o 
   0   1  10        0.04        1.49      3.99 o 
   1   1  10        5.37        7.60      4.35 o 
   2   1  10        0.11        3.19      4.57 o 
   3   1  10        8.91       10.88      5.24 o 
  -9   2  10       13.10       18.33      6.54 o 
  -8   2  10       38.55       47.73      8.64 o 
  -7   2  10       22.74       21.77      6.38 o 
  -6   2  10        1.57       10.26      5.57 o 
  -5   2  10        0.49       -3.55      4.77 o 
  -4   2  10       15.52       14.95      2.94 o 
  -3   2  10        0.60       -1.00      2.42 o 
  -2   2  10        7.47        6.22      4.34 o 
  -1   2  10        2.46        1.50      3.88 o 
   0   2  10        4.43        4.26      4.19 o 
   1   2  10        2.14        1.50      3.97 o 
   2   2  10       79.84       91.09     10.55 o 
  -8   3  10        6.94        3.87      5.02 o 
  -7   3  10       27.32       36.55      8.11 o 
  -6   3  10        0.04        6.55      5.31 o 
  -5   3  10        7.91        5.71      4.93 o 
  -4   3  10       12.10       10.81      8.05 o 
  -3   3  10        4.09        0.26      4.59 o 
  -2   3  10       52.55       47.71      8.22 o 
  -1   3  10        0.80       -2.36      4.27 o 
   0   3  10       11.27       14.25      5.79 o 
   1   3  10       47.29       38.84      7.65 o 
  -8   4  10        0.40       -1.06      4.85 o 
  -7   4  10        4.24        9.22      5.40 o 
  -6   4  10        1.78        6.47      5.08 o 
  -5   4  10        0.14        3.50      5.02 o 
  -4   4  10        5.57        5.15      4.49 o 
  -3   4  10        0.05        1.47      4.15 o 
  -2   4  10        0.97        2.26      4.99 o 
  -1   4  10        0.87       -1.38      4.32 o 
   0   4  10        0.02        1.18      5.00 o 
  -7   5  10        1.45        6.12      5.30 o 
  -6   5  10        0.44        5.02      5.74 o 
  -5   5  10        1.71        7.64      5.13 o 
  -4   5  10       13.66        6.33      4.78 o 
  -3   5  10        5.61        2.07      4.73 o 
  -2   5  10        1.02       -5.24      5.24 o 
  -1   5  10        0.31       -0.40      4.29 o 
  -5   6  10        4.69        5.24      5.09 o 
  -4   6  10        0.00        7.84      5.06 o 
   0 -13  11        2.45        4.48      5.84 o 
   1 -13  11        1.48        4.31      5.05 o 
   2 -13  11        1.15        0.97      4.90 o 
  -2 -12  11        0.60       -1.60      2.63 o 
  -1 -12  11        0.19       -2.29      3.12 o 
   0 -12  11        8.70       13.97      5.97 o 
   1 -12  11        9.81       13.20      5.83 o 
   2 -12  11        0.83       -2.63      5.57 o 
   3 -12  11        4.67        9.74      5.82 o 
   4 -12  11        1.58        4.11      5.48 o 
  -3 -11  11        0.69        1.94      2.92 o 
  -2 -11  11        0.80       -3.36      4.34 o 
  -1 -11  11        7.20        5.53      2.45 o 
   0 -11  11        0.01        6.10      5.50 o 
   1 -11  11        5.27        4.69      4.63 o 
   2 -11  11        0.15        1.82      4.77 o 
   3 -11  11        6.42        9.70      5.88 o 
   4 -11  11       45.51       37.50      8.50 o 
  -4 -10  11        0.12        4.38      3.07 o 
  -3 -10  11       13.25       18.46      3.73 o 
  -2 -10  11        0.50       -0.27      2.35 o 
  -1 -10  11        2.32       -0.08      3.55 o 
   0 -10  11       63.99       63.20     13.06 o 
   1 -10  11        7.07        6.45      2.09 o 
   2 -10  11       13.81       16.71      6.27 o 
   3 -10  11        0.56       -3.46      5.07 o 
   4 -10  11        6.49       10.23      6.09 o 
   5 -10  11        0.76        0.85      5.84 o 
  -5  -9  11       10.05       13.89      3.40 o 
  -4  -9  11        1.01        2.30      2.73 o 
  -3  -9  11        0.06        2.46      2.50 o 
  -2  -9  11       50.61       42.16      5.18 o 
  -1  -9  11        7.70        3.23      2.63 o 
   0  -9  11       34.01       34.07      4.43 o 
   1  -9  11        6.32        5.23      1.87 o 
   2  -9  11        0.06        8.68      5.67 o 
   3  -9  11        0.00        2.80      5.26 o 
   4  -9  11       41.83       56.51      9.38 o 
   5  -9  11       25.63       23.87      6.99 o 
  -6  -8  11        1.93        2.02      4.12 o 
  -5  -8  11       23.09       24.00      3.13 o 
  -4  -8  11        3.41        3.73      2.15 o 
  -3  -8  11       11.57        8.70      2.36 o 
  -2  -8  11       14.15       17.29      2.61 o 
  -1  -8  11       31.64       31.78      2.95 o 
   0  -8  11        5.76        3.64      1.64 o 
   1  -8  11      116.11      116.47      4.07 o 
   2  -8  11      121.84      122.99     11.49 o 
   3  -8  11        1.54        7.31      5.75 o 
   4  -8  11        1.01       -6.13      6.13 o 
   5  -8  11        2.32       -6.89      6.89 o 
  -7  -7  11        6.95       11.67      4.19 o 
  -6  -7  11        3.71        1.85      3.13 o 
  -5  -7  11        0.47       -0.19      1.99 o 
  -4  -7  11       34.74       28.81      3.57 o 
  -3  -7  11      245.30      265.52      9.76 o 
  -2  -7  11       64.74       77.30      4.45 o 
  -1  -7  11      209.17      187.33      6.35 o 
   0  -7  11       73.39       81.09      5.99 o 
   1  -7  11       34.45       30.18      2.35 o 
   2  -7  11       28.40       28.12      1.88 o 
   3  -7  11        0.08       -5.08      6.80 o 
   4  -7  11       62.17       61.62      9.67 o 
   5  -7  11        1.21       -1.18      5.68 o 
  -7  -6  11        1.25        4.58      3.53 o 
  -6  -6  11        0.11        0.73      4.17 o 
  -5  -6  11       37.68       46.60      8.17 o 
  -4  -6  11       53.92       49.60      4.96 o 
  -3  -6  11      347.54      370.60     15.02 o 
  -2  -6  11      206.69      209.67      6.87 o 
  -1  -6  11       20.93       19.42      2.56 o 
   0  -6  11        7.21        9.72      3.83 o 
   1  -6  11      156.59      158.24      6.33 o 
   2  -6  11       16.95       21.40      8.93 o 
   3  -6  11       30.86       31.39      3.12 o 
   4  -6  11        0.92       -0.57      6.07 o 
   5  -6  11        5.69       10.31      7.18 o 
  -8  -5  11        2.26        6.89      5.47 o 
  -7  -5  11       25.02       27.91      7.22 o 
  -6  -5  11        4.18        7.33      5.03 o 
  -5  -5  11        5.79        6.85      2.12 o 
  -4  -5  11       15.86       17.83      4.27 o 
  -3  -5  11       96.90      107.38     13.00 o 
  -2  -5  11       73.43       60.48      8.26 o 
  -1  -5  11      233.94      232.74      6.18 o 
   0  -5  11        0.35        2.56      2.19 o 
   1  -5  11        3.28        2.30      3.34 o 
   2  -5  11       70.16       67.23      4.41 o 
   3  -5  11        2.08       -1.37      5.13 o 
   4  -5  11        8.35       14.49      6.95 o 
   5  -5  11       43.11       67.93     10.92 o 
  -8  -4  11        1.74        0.04      4.72 o 
  -7  -4  11       11.39        5.84      5.18 o 
  -6  -4  11       51.24       49.12      8.17 o 
  -5  -4  11      124.40       93.71     19.70 o 
  -4  -4  11       18.26       15.50      2.48 o 
  -3  -4  11       32.78       29.36      3.48 o 
  -2  -4  11       14.92       14.61      2.37 o 
  -1  -4  11       22.41       17.79      2.20 o 
   0  -4  11      261.41      283.72      7.73 o 
   1  -4  11       90.64       81.11      4.34 o 
   2  -4  11      132.11      134.23      5.36 o 
   3  -4  11       57.15       65.45     14.93 o 
   4  -4  11        4.27       10.95      6.58 o 
   5  -4  11        4.93        5.78      6.63 o 
  -8  -3  11        7.18        8.18      5.74 o 
  -7  -3  11        2.45        3.39      4.78 o 
  -6  -3  11       25.20       32.12      6.99 o 
  -5  -3  11       18.24       17.87      5.31 o 
  -4  -3  11        5.91        7.03      2.36 o 
  -3  -3  11       42.42       45.79      4.44 o 
  -2  -3  11        7.48       11.02      2.34 o 
  -1  -3  11       49.79       56.18      3.46 o 
   0  -3  11       33.27       35.89      5.33 o 
   1  -3  11       44.84       55.01      3.83 o 
   2  -3  11       14.28       12.33      2.54 o 
   3  -3  11        2.80       -1.85      3.87 o 
   4  -3  11       73.23       64.63     10.89 o 
  -8  -2  11       22.40       28.84      7.84 o 
  -7  -2  11        0.11        0.35      4.66 o 
  -6  -2  11        1.07       -1.34      4.47 o 
  -5  -2  11       16.27       13.30      5.43 o 
  -4  -2  11        2.68        2.67      3.80 o 
  -3  -2  11      137.53      145.57      5.38 o 
  -2  -2  11       27.42       28.17      3.08 o 
  -1  -2  11        8.04        9.61      3.19 o 
   0  -2  11        6.74        5.89      2.86 o 
   1  -2  11      159.88      177.59      6.95 o 
   2  -2  11        7.96        5.15      3.89 o 
   3  -2  11       40.30       55.28      5.66 o 
   4  -2  11        0.46        2.41      3.27 o 
  -8  -1  11       17.78       17.03      6.26 o 
  -7  -1  11        7.61        2.11      4.51 o 
  -6  -1  11        2.16        3.08      4.40 o 
  -5  -1  11        2.07       -3.08      4.38 o 
  -4  -1  11        0.02       -1.73      1.73 o 
  -3  -1  11        0.36        1.90      4.91 o 
  -2  -1  11       26.60       27.27      3.14 o 
  -1  -1  11       35.97       40.73      4.83 o 
   0  -1  11        8.84       11.08      4.05 o 
   1  -1  11       57.80       68.92      6.38 o 
   2  -1  11       69.09       63.18      7.14 o 
   3  -1  11        1.64        3.99      3.40 o 
  -8   0  11        1.62        3.31      4.49 o 
  -7   0  11        5.34        4.44      4.65 o 
  -6   0  11        0.85        0.66      4.83 o 
  -5   0  11        4.41        2.22      3.97 o 
  -4   0  11        8.08        5.39      4.58 o 
  -3   0  11        6.12        5.73      2.57 o 
  -2   0  11       36.61       37.59      5.64 o 
  -1   0  11        8.90        6.47      4.31 o 
   0   0  11        3.09        2.31      4.02 o 
   1   0  11        0.18        2.69      3.99 o 
   2   0  11       49.29       49.75      7.47 o 
  -8   1  11        3.18        5.85      4.99 o 
  -7   1  11       13.70        4.55      4.69 o 
  -6   1  11        0.35       -1.58      4.33 o 
  -5   1  11        0.03       -3.79      4.24 o 
  -4   1  11       49.07       51.87      8.17 o 
  -3   1  11       19.26       15.14      3.25 o 
  -2   1  11        6.12        6.76      4.31 o 
  -1   1  11       63.46       78.59      9.60 o 
   0   1  11        8.59        9.37      4.74 o 
   1   1  11        0.63       -2.76      4.71 o 
   2   1  11        2.67        9.10      5.07 o 
  -8   2  11        0.01        2.92      5.11 o 
  -7   2  11        0.38       12.17      5.72 o 
  -6   2  11        7.80        9.82      5.39 o 
  -5   2  11        9.70        5.41      5.57 o 
  -4   2  11        0.21        9.30      5.04 o 
  -3   2  11       13.88        8.19      4.71 o 
  -2   2  11        0.24        0.77      3.79 o 
  -1   2  11       51.61       53.25      8.53 o 
   0   2  11       29.04       20.43      6.06 o 
   1   2  11        0.40        2.57      4.22 o 
  -7   3  11        6.42        8.93      5.41 o 
  -6   3  11       54.77       54.47      9.36 o 
  -5   3  11        9.14        3.87      4.88 o 
  -4   3  11        0.17       -0.31      4.12 o 
  -3   3  11        4.48        6.79      4.87 o 
  -2   3  11       10.40        3.63      5.00 o 
  -1   3  11        0.27       -1.89      4.45 o 
   0   3  11        0.22        4.43      5.13 o 
  -6   4  11        1.48        2.20      5.05 o 
  -5   4  11        0.16       -4.70      5.03 o 
  -4   4  11        8.78       14.59      5.46 o 
  -3   4  11        0.01       -4.89      4.89 o 
  -2   4  11        0.33        3.03      4.83 o 
  -1 -12  12        0.00        4.37      4.95 o 
   0 -12  12        4.77       11.23      5.34 o 
   1 -12  12       20.83       19.78      6.67 o 
   2 -12  12        7.47        4.93      6.07 o 
  -3 -11  12        7.35       15.09      6.84 o 
  -2 -11  12        1.54       -3.40      3.40 o 
  -1 -11  12        4.39        3.16      3.66 o 
   0 -11  12        6.43       -1.09      6.09 o 
   1 -11  12        6.32        8.64      5.63 o 
   2 -11  12       11.53        5.62      4.74 o 
   3 -11  12        9.33       20.35      6.74 o 
  -4 -10  12        5.27        9.24      3.31 o 
  -3 -10  12        1.43        3.23      2.74 o 
  -2 -10  12        5.55        7.24      2.57 o 
  -1 -10  12       10.87        2.81      2.82 o 
   0 -10  12       10.44        6.11      4.57 o 
   1 -10  12        0.60       -0.09      5.33 o 
   2 -10  12       19.04       28.69      7.54 o 
   3 -10  12        6.57        7.38      5.91 o 
   4 -10  12        2.32        8.85      5.84 o 
  -5  -9  12        0.01        1.25      4.32 o 
  -4  -9  12        2.66        0.23      2.62 o 
  -3  -9  12        1.11        0.85      2.44 o 
  -2  -9  12        3.07        5.23      1.96 o 
  -1  -9  12        2.15        0.68      2.06 o 
   0  -9  12        0.44       -0.42      1.97 o 
   1  -9  12       24.05       24.88      6.86 o 
   2  -9  12        0.02        5.52      5.20 o 
   3  -9  12        0.47        5.70      5.40 o 
   4  -9  12       12.76        1.12      6.50 o 
  -5  -8  12        1.72        4.66      3.24 o 
  -4  -8  12        1.42        3.06      2.29 o 
  -3  -8  12        6.37        7.34      3.58 o 
  -2  -8  12       37.25       34.19      3.25 o 
  -1  -8  12        0.06        0.43      1.54 o 
   0  -8  12       20.19       28.22      6.78 o 
   1  -8  12        0.09        1.96      2.95 o 
   2  -8  12       13.80       10.74      5.59 o 
   3  -8  12        3.43       -6.23      6.23 o 
   4  -8  12        0.40       -3.05      6.71 o 
  -6  -7  12        0.02        1.96      3.01 o 
  -5  -7  12        4.70        3.21      3.89 o 
  -4  -7  12       13.39       10.48      2.75 o 
  -3  -7  12       17.66       22.77      3.63 o 
  -2  -7  12      144.81      154.54      7.59 o 
  -1  -7  12        2.66        2.23      1.78 o 
   0  -7  12        7.78       11.61      3.94 o 
   1  -7  12       21.57        8.11      5.74 o 
   2  -7  12       71.50       67.38      9.56 o 
   3  -7  12        0.69       -1.18      5.18 o 
   4  -7  12       10.48       15.66      6.62 o 
  -7  -6  12       12.06       12.11      6.07 o 
  -6  -6  12        0.56        1.68      4.17 o 
  -5  -6  12        5.57        8.79      5.02 o 
  -4  -6  12       83.71       92.55      5.73 o 
  -3  -6  12       33.15       33.06     10.94 o 
  -2  -6  12        6.86       -1.34      9.81 o 
  -1  -6  12       11.51       11.67      3.89 o 
   0  -6  12      100.29      101.20      4.78 o 
   1  -6  12      116.78      118.56     11.40 o 
   2  -6  12        0.61       -4.28      5.52 o 
   3  -6  12        9.96       14.58      6.93 o 
   4  -6  12        6.36       13.62      6.65 o 
  -7  -5  12        5.64        2.32      4.79 o 
  -6  -5  12        5.68        4.98      4.60 o 
  -5  -5  12        7.61       13.62      5.98 o 
  -4  -5  12        2.10       -0.88      2.37 o 
  -3  -5  12        0.03       -1.30      2.49 o 
  -2  -5  12        1.82        2.50      2.50 o 
  -1  -5  12       95.24       89.88      4.81 o 
   0  -5  12        5.60        2.99      1.84 o 
   1  -5  12       59.41       57.94      5.06 o 
   2  -5  12        5.59        6.83      2.85 o 
   3  -5  12        4.06       11.13      6.73 o 
   4  -5  12        6.56       18.78      8.50 o 
  -7  -4  12        3.51       -0.01      4.11 o 
  -6  -4  12        1.32        2.02      4.39 o 
  -5  -4  12       11.08       15.66      5.71 o 
  -4  -4  12       24.85       27.72      6.44 o 
  -3  -4  12       98.16      110.69      9.44 o 
  -2  -4  12       29.16       31.25      3.39 o 
  -1  -4  12       27.05       30.56      3.25 o 
   0  -4  12       22.19       24.72      3.03 o 
   1  -4  12       11.32       10.45      3.23 o 
   2  -4  12       18.98       21.48      3.74 o 
   3  -4  12        0.76       -2.88      5.83 o 
  -7  -3  12        0.00        2.93      4.54 o 
  -6  -3  12        4.50        6.19      5.35 o 
  -5  -3  12        0.56       -1.19      4.12 o 
  -4  -3  12        0.02        3.81      2.43 o 
  -3  -3  12       43.50       48.58      3.49 o 
  -2  -3  12       61.47       68.84      4.39 o 
  -1  -3  12      213.62      234.35      9.81 o 
   0  -3  12       15.88       15.92      3.72 o 
   1  -3  12        0.16       -0.34      2.73 o 
   2  -3  12        0.47       -0.05      3.85 o 
   3  -3  12        0.24        0.62      2.68 o 
  -8  -2  12        1.35        4.16      5.56 o 
  -7  -2  12        5.93        9.35      5.31 o 
  -6  -2  12        0.27        1.76      4.57 o 
  -5  -2  12        7.68        9.46      4.92 o 
  -4  -2  12       17.54       11.17      4.85 o 
  -3  -2  12       18.56       20.14      2.62 o 
  -2  -2  12       24.77       22.21      3.05 o 
  -1  -2  12        4.41        5.97      3.12 o 
   0  -2  12        1.59        1.12      2.95 o 
   1  -2  12       33.87       39.65      5.08 o 
   2  -2  12       28.09       19.16      4.22 o 
  -8  -1  12       28.23       39.82      8.45 o 
  -7  -1  12        9.50        3.42      4.65 o 
  -6  -1  12        5.64        9.16      5.60 o 
  -5  -1  12        4.83        5.23      4.73 o 
  -4  -1  12        2.58        5.11      4.38 o 
  -3  -1  12        2.70        4.91      4.40 o 
  -2  -1  12       55.54       52.00      7.85 o 
  -1  -1  12       51.49       63.91      8.59 o 
   0  -1  12       39.59       42.81      5.31 o 
   1  -1  12        0.15        1.62      3.40 o 
   2  -1  12        8.81        7.73      9.83 o 
  -7   0  12        0.03        4.18      4.89 o 
  -6   0  12        6.37       15.67      6.11 o 
  -5   0  12        4.14        8.26      5.50 o 
  -4   0  12        9.07        9.86      5.32 o 
  -3   0  12       33.35       40.86      7.70 o 
  -2   0  12        2.57        1.17      4.23 o 
  -1   0  12       53.77       60.05      8.62 o 
   0   0  12       34.62       34.97      7.28 o 
   1   0  12       20.37       15.66      5.60 o 
  -7   1  12        0.94        2.61      4.42 o 
  -6   1  12        4.36        6.57      5.23 o 
  -5   1  12       14.97       20.35      7.01 o 
  -4   1  12       36.65       41.66      8.59 o 
  -3   1  12       22.43       23.96      6.87 o 
  -2   1  12        4.58       -4.04      4.58 o 
  -1   1  12        8.78       13.30      5.55 o 
   0   1  12       49.22       47.62      8.55 o 
  -6   2  12        7.25        8.62      5.70 o 
  -5   2  12       18.39       25.62      6.96 o 
  -4   2  12       23.78       24.31      6.87 o 
  -3   2  12        2.00        1.06      4.44 o 
  -2   2  12        2.26       -4.98      4.98 o 
  -1   2  12        2.52        1.83      4.11 o 
  -5   3  12        2.35       10.76      5.61 o 
  -4   3  12        0.08        3.96      5.58 o 
  -3   3  12        2.67        1.34      4.72 o 
  -1 -11  13        3.03       -2.38      5.08 o 
   0 -11  13        1.52       -0.39      5.51 o 
   1 -11  13        0.99       -2.84      4.74 o 
  -3 -10  13        9.26       16.26      5.81 o 
  -2 -10  13        0.81       -1.92      2.28 o 
  -1 -10  13        4.02       -3.91      4.09 o 
   0 -10  13        6.09       10.24      5.32 o 
   1 -10  13        3.35       13.36      6.43 o 
   2 -10  13        6.03        7.81      5.89 o 
  -4  -9  13        2.14        1.85      2.83 o 
  -3  -9  13        0.13        1.41      2.01 o 
  -2  -9  13        0.38        0.27      3.10 o 
  -1  -9  13        9.00       12.48      2.32 o 
   0  -9  13       15.19       28.97      6.59 o 
   1  -9  13        0.81        6.75      5.35 o 
   2  -9  13        0.01       -5.92      5.92 o 
   3  -9  13       34.48       22.72      6.67 o 
  -5  -8  13        2.06        3.58      3.23 o 
  -4  -8  13        0.22        0.58      4.70 o 
  -3  -8  13        0.10       -0.86      1.97 o 
  -2  -8  13        1.10        0.64      2.40 o 
  -1  -8  13       29.80       34.02      6.69 o 
   0  -8  13        1.63        5.83      8.72 o 
   1  -8  13        3.30       -4.49      6.45 o 
   2  -8  13       21.12       21.21      6.56 o 
   3  -8  13        5.32       -3.00      6.37 o 
  -5  -7  13        8.66        8.63      5.29 o 
  -4  -7  13        0.29        6.34      4.59 o 
  -3  -7  13        4.09       -2.12      7.95 o 
  -2  -7  13        1.77       -6.06     10.87 o 
  -1  -7  13       25.64       24.29      9.21 o 
   0  -7  13       13.85        9.31      5.12 o 
   1  -7  13       21.70       21.77      6.52 o 
   2  -7  13        0.63       -0.95      6.00 o 
   3  -7  13        0.64        2.52      5.57 o 
  -6  -6  13        4.20        6.40      5.01 o 
  -5  -6  13        3.42        4.11      4.70 o 
  -4  -6  13        0.62       -1.10      3.94 o 
  -3  -6  13       40.46       37.00      9.07 o 
  -2  -6  13        2.76        0.04      2.65 o 
  -1  -6  13        1.31       -0.15      5.06 o 
   0  -6  13        0.04        1.67      2.42 o 
   1  -6  13       29.27       32.54      4.20 o 
   2  -6  13       10.86       -0.12      4.92 o 
   3  -6  13        3.41        0.59      5.77 o 
  -6  -5  13        6.20        7.70      5.63 o 
  -5  -5  13       35.93       43.73      7.85 o 
  -4  -5  13      148.45      170.02     13.35 o 
  -3  -5  13       16.70       27.71      9.30 o 
  -2  -5  13       40.51       48.10      5.05 o 
  -1  -5  13       86.64       90.20      6.44 o 
   0  -5  13        0.00        2.22      5.21 o 
   1  -5  13       21.83       28.72      4.88 o 
   2  -5  13        0.30        7.42      7.16 o 
  -6  -4  13       44.88       50.29      8.94 o 
  -5  -4  13       78.19       87.20     10.31 o 
  -4  -4  13       54.94       66.97      9.07 o 
  -3  -4  13       71.32       75.04      5.72 o 
  -2  -4  13        1.67        7.91      6.69 o 
  -1  -4  13        0.66        6.73      5.00 o 
   0  -4  13       32.68       43.29      5.05 o 
   1  -4  13        0.48        4.10      2.95 o 
   2  -4  13        2.24        5.62      5.74 o 
  -6  -3  13        0.38        6.19      4.92 o 
  -5  -3  13       41.91       41.32      7.86 o 
  -4  -3  13       10.87       10.55      4.84 o 
  -3  -3  13        1.52        4.25      7.12 o 
  -2  -3  13       15.95       17.78      6.67 o 
  -1  -3  13        1.66        0.67      4.52 o 
   0  -3  13        1.24        2.19      2.92 o 
   1  -3  13       53.84       59.55      6.00 o 
  -6  -2  13       18.26       26.12      6.79 o 
  -5  -2  13        2.34       -1.45      4.32 o 
  -4  -2  13        0.86       -2.28      4.28 o 
  -3  -2  13       29.21       31.67      6.76 o 
  -2  -2  13       31.19       42.47      5.24 o 
  -1  -2  13      111.98      127.09      8.14 o 
   0  -2  13       22.64       18.76      4.25 o 
   1  -2  13        2.96        5.30      4.73 o 
  -6  -1  13        0.25        4.15      4.45 o 
  -5  -1  13        0.02        5.16      4.82 o 
  -4  -1  13        0.01       -3.28      4.30 o 
  -3  -1  13        3.19        5.12      4.91 o 
  -2  -1  13       37.68       47.05      7.84 o 
  -1  -1  13       15.94        6.81      4.61 o 
   0  -1  13        0.62       -3.80      4.46 o 
  -6   0  13        3.48       -2.34      5.01 o 
  -5   0  13        1.87       -1.48      4.20 o 
  -4   0  13       29.75       42.31      7.89 o 
  -3   0  13       21.47       21.75      6.65 o 
  -2   0  13        2.37        5.91      4.66 o 
  -1   0  13       14.47        9.92      4.96 o 
  -5   1  13        1.21        4.06      4.65 o 
  -4   1  13       12.96       15.21      6.51 o 
  -3   1  13        4.58       -5.28      5.28 o 
  -2  -9  14        1.19       -0.98      4.34 o 
  -1  -9  14        0.02       16.21      6.15 o 
   0  -9  14        1.78        2.03      4.28 o 
  -3  -8  14        0.79       -2.48      3.64 o 
  -2  -8  14        0.77       -5.90     10.87 o 
  -1  -8  14       12.54        8.54      5.27 o 
   0  -8  14        0.42       -6.11      6.11 o 
   1  -8  14        2.24       -6.54      6.54 o 
  -4  -7  14        4.64        4.74      4.40 o 
  -3  -7  14        7.21       10.93      4.67 o 
  -2  -7  14        0.97        1.70      3.01 o 
  -1  -7  14        5.04        0.40      5.03 o 
   0  -7  14        0.41       -2.95      5.08 o 
   1  -7  14        0.45       -0.68      4.68 o 
  -4  -6  14        0.58        2.76      4.58 o 
  -3  -6  14        3.23        7.46      5.10 o 
  -2  -6  14        1.25        6.18      4.23 o 
  -1  -6  14       20.57       22.67      3.79 o 
   0  -6  14        1.55        2.32      4.13 o 
   1  -6  14       10.10       19.13      7.16 o 
  -5  -5  14        4.87        3.56      4.26 o 
  -4  -5  14       18.16       22.75      6.25 o 
  -3  -5  14       37.62       46.28      7.32 o 
  -2  -5  14        2.24        9.92     10.72 o 
  -1  -5  14        9.09       11.68      3.53 o 
   0  -5  14       41.94       53.85      8.91 o 
  -5  -4  14       54.39       55.08      8.94 o 
  -4  -4  14        6.65       12.49      5.29 o 
  -3  -4  14        4.91        5.21      4.26 o 
  -2  -4  14       11.44       13.65      3.58 o 
  -1  -4  14       25.45       23.66      4.03 o 
   0  -4  14       26.37       27.65      4.56 o 
  -5  -3  14        0.03        0.17      3.99 o 
  -4  -3  14        1.27        5.72      4.73 o 
  -3  -3  14        0.46       -1.84      4.01 o 
  -2  -3  14       30.47       33.55      4.90 o 
  -1  -3  14        5.99        4.41      3.30 o 
  -4  -2  14       35.84       41.52      7.99 o 
  -3  -2  14       24.22       27.06      6.66 o 
  -2  -2  14        0.45        2.43      4.25 o 
                                                 
