# Supplementary material for: 2-[3-(Pyridin-1-ium-2-yl)-1H-pyrazol-1-yl]-6-[3-(pyridin-2-yl)-1H-pyrazol-1-yl]pyridinium sulfate methanol monosolvate
Source: Acta Crystallogr Sect E Struct Rep Online. 2013 Apr 10;69(Pt 5):o689. doi: 10.1107/S1600536813008647 (PMC3647881; doi:10.1107/S1600536813008647)
Supplement: Supplementary file 3 [file e-69-0o689-Isup4.mol]

ChemWindow
 36 38  0  0  0  0  0  0  0  0  1 V2000
   14.6805    0.2638    0.0000 C   0  0  0  0  0  0  0  0  0  0  0  0
   15.1250    0.2222    0.0000 C   0  0  0  0  0  0  0  0  0  0  0  0
   14.6805    5.0000    0.0000 C   0  0  0  0  0  0  0  0  0  0  0  0
   15.1250    4.9583    0.0000 C   0  0  0  0  0  0  0  0  0  0  0  0
    0.6527    0.2222    0.0000 C   0  0  0  0  0  0  0  0  0  0  0  0
    0.2083    0.2222    0.0000 C   0  0  0  0  0  0  0  0  0  0  0  0
    0.6527    4.9583    0.0000 C   0  0  0  0  0  0  0  0  0  0  0  0
    0.2083    4.9583    0.0000 C   0  0  0  0  0  0  0  0  0  0  0  0
   12.9518    2.0301    0.0000 C   0  0  0  0  0  0  0  0  0  0  0  0
   14.0569    1.9143    0.0000 C   0  0  0  0  0  0  0  0  0  0  0  0
   14.7097    2.8134    0.0000 C   0  0  0  0  0  0  0  0  0  0  0  0
   14.2574    3.8283    0.0000 C   0  0  0  0  0  0  0  0  0  0  0  0
   13.1524    3.9441    0.0000 N   0  0  0  0  0  0  0  0  0  0  0  0
   12.4996    3.0450    0.0000 C   0  0  0  0  0  0  0  0  0  0  0  0
    2.2700    3.9413    0.0000 C   0  0  0  0  0  0  0  0  0  0  0  0
    1.1650    3.8247    0.0000 C   0  0  0  0  0  0  0  0  0  0  0  0
    0.7135    2.8095    0.0000 C   0  0  0  0  0  0  0  0  0  0  0  0
    1.3669    1.9109    0.0000 C   0  0  0  0  0  0  0  0  0  0  0  0
    2.4719    2.0274    0.0000 N   0  0  0  0  0  0  0  0  0  0  0  0
    2.9234    3.0426    0.0000 C   0  0  0  0  0  0  0  0  0  0  0  0
    5.6718    3.8915    0.0000 C   0  0  0  0  0  0  0  0  0  0  0  0
    4.5844    4.1216    0.0000 C   0  0  0  0  0  0  0  0  0  0  0  0
    4.0284    3.1591    0.0000 C   0  0  0  0  0  0  0  0  0  0  0  0
    4.7727    2.3342    0.0000 N   0  0  0  0  0  0  0  0  0  0  0  0
    5.7877    2.7864    0.0000 N   0  0  0  0  0  0  0  0  0  0  0  0
   10.6515    2.3342    0.0000 N   0  0  0  0  0  0  0  0  0  0  0  0
   11.3945    3.1608    0.0000 C   0  0  0  0  0  0  0  0  0  0  0  0
   10.8390    4.1235    0.0000 C   0  0  0  0  0  0  0  0  0  0  0  0
    9.7524    3.8915    0.0000 C   0  0  0  0  0  0  0  0  0  0  0  0
    9.6366    2.7864    0.0000 N   0  0  0  0  0  0  0  0  0  0  0  0
    7.7121    0.5642    0.0000 C   0  0  0  0  0  0  0  0  0  0  0  0
    8.6744    1.1198    0.0000 C   0  0  0  0  0  0  0  0  0  0  0  0
    8.6744    2.2309    0.0000 C   0  0  0  0  0  0  0  0  0  0  0  0
    7.7121    2.7864    0.0000 N   0  0  0  0  0  0  0  0  0  0  0  0
    6.7499    2.2309    0.0000 C   0  0  0  0  0  0  0  0  0  0  0  0
    6.7499    1.1198    0.0000 C   0  0  0  0  0  0  0  0  0  0  0  0
  2  1  1  0
  4  2  1  0
  4  3  1  0
  6  5  1  0
  8  6  1  0
  8  7  1  0
 13 12  2  0
 12 11  1  0
 11 10  2  0
 10  9  1  0
  9 14  2  0
 14 13  1  0
 27 14  1  0
 19 18  2  0
 18 17  1  0
 17 16  2  0
 16 15  1  0
 15 20  2  0
 20 19  1  0
 23 20  1  0
 24 23  2  0
 23 22  1  0
 22 21  2  0
 21 25  1  0
 25 24  1  0
 35 25  1  0
 29 28  2  0
 28 27  1  0
 27 26  2  0
 26 30  1  0
 30 29  1  0
 33 30  1  0
 36 35  1  0
 35 34  2  0
 34 33  1  0
 33 32  2  0
 32 31  1  0
 31 36  2  0
M  END
